# Supplementary material for: Novel LncRNA ZFHX4-AS1 as a Potential Prognostic Biomarker That Affects the Immune Microenvironment in Ovarian Cancer
Source: Front Oncol. 2022 Jul 12;12:945518. doi: 10.3389/fonc.2022.945518 (PMC9315108; doi:10.3389/fonc.2022.945518)
Supplement: Supplementary file 8 [file Table_3.xlsx]

## Sheet: Sheet1
The sequence of si-ZFHX4-AS1-1(5' to 3')	GCUGCCUCUUCCCGCUUUATTUAAAGCGGGAAGAGGCAGCTT
The sequence of si-ZFHX4-AS1-2(5' to 3')	GGAAGUCUCUGCUUUGGUUTTAACCAAAGCAGAGACUUCCTT
