# Supplementary material for: Novel LncRNA ZFHX4-AS1 as a Potential Prognostic Biomarker That Affects the Immune Microenvironment in Ovarian Cancer
Source: Front Oncol. 2022 Jul 12;12:945518. doi: 10.3389/fonc.2022.945518 (PMC9315108; doi:10.3389/fonc.2022.945518)
Supplement: Supplementary file 9 [file Table_4.xlsx]

## Sheet: limma_lnc_FC1_all
	logFC	AveExpr	t	P.Value	adj.P.Val	B
RP11-311C24.1	7.21404	1.35939	515.927	0	0	1441.3
RP11-379K17.12	6.4024	1.20645	448.089	0	0	1383.53
CTD-2540B15.13	8.26069	1.55662	409.915	0	0	1346.12
RP11-19P22.8	6.43134	1.2119	367.668	0	0	1299.63
GS1-114I9.1	6.82685	1.28643	342.493	0	0	1268.9
RP11-603J24.17	5.93835	1.119	337.197	0	0	1262.11
RP11-626G11.3	6.37272	1.20085	336.271	0	0	1260.91
RP4-781K5.2	7.72186	1.45508	331.738	0	0	1254.99
RP11-810M2.2	6.74314	1.27066	330.301	0	0	1253.09
AC005944.2	7.15414	1.3481	296.168	0	0	1205.15
CTC-564N23.2	6.74751	1.27148	271.815	0	0	1167.09
RP11-488C13.7	5.83273	1.0991	267.342	0	0	1159.7
RP11-982M15.2	6.65291	1.25365	258.776	0	0	1145.18
RP5-1160K1.6	4.79166	0.902926	248.658	0	0	1127.35
AF127577.10	5.99367	1.12943	237.793	0	0	1107.33
RP11-680F20.12	6.78416	1.27839	233.993	0	0	1100.1
RP11-138I1.4	7.31104	1.37767	219.804	0	0	1071.98
RP11-96D1.11	5.5452	1.06328	217.691	0	0	1067.63
RP11-138C9.1	6.59194	1.24216	216.898	0	0	1065.99
RP11-732A19.5	6.66331	1.25561	214.165	0	0	1060.28
AC132217.4	8.2092	1.54692	208.632	0	0	1048.48
CTC-510F12.6	5.25368	0.989987	201.558	0	0	1032.92
RP11-63M22.2	5.76774	1.08686	180.318	0	0	982.609
AC005523.2	5.51003	1.03829	159.975	0	0	928.466
CTB-43P18.1	4.83854	0.911759	156.764	0	0	919.296
RP11-589M4.1	5.16572	0.973412	141.431	0	0	872.776
RP11-196G18.24	4.98106	0.938616	136.027	0	0	855.195
RP5-1180E21.5	5.83859	1.1002	132.102	0	0	841.993
RP11-373L24.1	5.2	0.979871	131.733	0	0	840.729
RP4-583P15.10	5.24647	0.988628	128.229	0	0	828.587
AC017116.11	4.47515	0.843283	127.611	0	0	826.41
RP13-270P17.3	4.35398	0.820451	125.038	0	0	817.245
AC007620.3	4.86214	0.916207	116.892	0	0	786.983
RP11-360L9.8	5.1245	0.965645	114.504	0	0	777.731
AC068831.15	5.80902	1.09463	113.036	0	0	771.952
C4B-AS1	5.55104	1.10943	111.264	0	0	764.882
AP001062.8	4.68679	0.883165	101.705	1.19366260035245e-320	3.99748019984507e-318	724.813
RP11-362K14.6	3.78759	0.713721	97.8025	4.49448094067806e-313	1.46555561410371e-310	707.442
CTB-31O20.6	5.33705	1.10672	97.4186	2.58672625247443e-312	8.21849358831045e-310	705.699
RP1-261G23.7	6.63841	1.25092	91.0507	2.70208e-299	8.37038e-297	675.828
C4A-AS1	5.46874	1.17622	90.0086	4.36138e-297	1.31809e-294	670.76
RP11-403I13.7	5.01526	1.35592	89.3736	9.9135e-296	2.92472e-293	667.646
RP11-513I15.6	4.53882	3.19608	88.6532	3.51273e-294	1.01224e-291	664.089
RP11-746M1.1	6.15019	1.15892	88.2865	2.18168e-293	6.14391e-291	662.268
SLX1B-SULT1A4	4.99996	1.48906	85.924	3.30281e-288	9.09447e-286	650.374
RP11-152H18.3	6.44194	1.2139	84.9298	5.45189e-286	1.46857e-283	645.281
RP11-495K9.3	3.53163	0.665488	83.6766	3.66798e-283	9.6702e-281	638.786
RP11-130L8.1	3.96802	0.747721	83.6566	4.07296e-283	1.05142e-280	638.681
RP11-608O21.1	-6.13176	5.08681	-79.156	1.20937e-272	3.05822e-270	614.622
RP11-517A5.5	4.03198	0.855503	75.6665	3.64802e-264	9.04053e-262	595.134
AP000251.3	-6.01317	5.33302	-74.7245	8.0959e-262	1.96699e-259	589.74
RP11-71H17.7	3.42515	0.645424	71.3015	4.45866e-253	1.06245e-250	569.644
RP11-22C11.2	-5.50095	4.64285	-69.4488	3.36475e-248	7.86654e-246	558.427
GUSBP11	4.47448	4.00187	69.4092	4.29122e-248	9.84676e-246	558.184
CERS6-AS1	5.17577	2.29858	69.1084	2.72171e-247	6.13176e-245	556.339
CTD-2134A5.4	-5.43	4.49653	-68.4055	2.09549e-245	4.63664e-243	552.001
AC005154.6	3.25833	5.26909	62.5727	4.10368e-229	8.92082e-227	514.523
RP11-160E2.19	3.47577	0.689266	62.2695	3.10806e-228	6.63999e-226	512.499
AC007383.4	3.71124	0.699335	62.204	4.81885e-228	1.01204e-225	512.061
CTD-2134A5.3	-6.05902	4.91728	-62.0336	1.51041e-227	3.11924e-225	510.92
RP11-638I2.6	5.29423	0.997628	61.3969	1.10299e-225	2.24051e-223	506.632
RP11-312B8.1	-5.21582	4.76514	-61.3262	1.78057e-225	3.55855e-223	506.153
RP11-78A19.3	5.20512	0.980837	61.1209	7.16199e-225	1.40864e-222	504.762
RP11-3J1.1	-5.23826	4.27072	-60.8754	3.80416e-224	7.36521e-222	503.093
RP4-669L17.10	5.69786	3.30577	60.5006	4.91673e-223	9.3728e-221	500.536
SUCLA2-AS1	-4.96601	4.59478	-60.2671	2.43566e-222	4.57277e-220	498.936
FAM95B1	3.69741	1.05113	59.8235	5.16355e-221	9.54948e-219	495.884
RP11-334E6.12	4.55601	0.858519	58.7297	1.03651e-217	1.88873e-215	488.284
RP11-867G23.4	4.98034	0.93848	58.5379	3.97866e-217	7.14487e-215	486.939
RP11-245P10.4	-5.92515	5.30662	-58.2251	3.59209e-216	6.35851e-214	484.74
RP11-264B14.2	-5.71091	4.97344	-58.22	3.72148e-216	6.49477e-214	484.705
U47924.27	-7.02904	6.33982	-57.525	5.10663e-214	8.78837e-212	479.785
RP11-24N18.1	5.99842	1.25773	57.1925	5.46333e-213	9.27345e-211	477.416
RP11-98D18.3	-5.20588	4.55147	-57.1624	6.77352e-213	1.1342e-210	477.201
RP11-134G8.7	-5.16365	4.97449	-56.0236	2.46708e-209	4.07594e-207	469.004
RP3-325F22.5	-4.05137	5.07326	-55.6932	2.72446e-208	4.44195e-206	466.603
RP11-34P13.13	4.34794	2.71843	55.0303	3.48734e-206	5.61189e-204	461.752
RP11-110I1.6	-4.63137	3.84992	-54.8339	1.48084e-205	2.35244e-203	460.306
RHPN1-AS1	-5.04482	5.19612	-54.7666	2.4309e-205	3.81282e-203	459.811
AC159540.1	5.15626	3.66307	54.6524	5.65224e-205	8.75461e-203	458.967
CTD-2540B15.11	3.33069	0.627625	54.1277	2.76492e-203	4.22965e-201	455.078
PCBP1-AS1	2.59495	5.65158	53.9181	1.31827e-202	1.99204e-200	453.517
FAM83H-AS1	-5.86118	6.23026	-53.8355	2.44214e-202	3.64585e-200	452.9
RP11-303E16.2	-3.57812	6.50335	-52.6179	2.34623e-198	3.46097e-196	443.732
RP11-368P15.3	4.2652	0.80372	52.4991	5.78553e-198	8.43394e-196	442.829
RP1-178F15.5	3.52791	0.862591	52.2137	5.09435e-197	7.34001e-195	440.654
AC005339.2	4.21352	0.793982	51.6511	3.79785e-195	5.4091e-193	436.343
RP11-3K16.2	-5.79362	4.74708	-51.4193	2.26688e-194	3.19192e-192	434.557
CTD-2510F5.4	-5.58236	5.84776	-51.273	7.0171e-194	9.76953e-192	433.427
RP11-805J14.5	3.97488	0.749014	51.2555	8.03919e-194	1.10682e-191	433.291
CTD-2231E14.8	4.63333	3.07096	50.7679	3.53773e-192	4.81715e-190	429.507
RP11-895M11.3	-4.94888	4.04864	-50.6167	1.14979e-191	1.5486e-189	428.329
RP11-7K24.3	-5.21071	5.17603	-50.4933	3.01296e-191	4.01437e-189	427.365
XXbac-BPG300A18.13	-4.20512	3.6665	-50.3657	8.17877e-191	1.07812e-188	426.367
RP11-498C9.16	3.27549	0.617223	49.7806	8.13196e-189	1.06066e-186	421.767
RP11-1100L3.7	5.19478	1.54211	49.4824	8.60302e-188	1.11042e-185	419.409
NAV2-AS1	3.50718	0.660881	49.2327	6.24242e-187	7.97421e-185	417.427
RP11-440D17.3	-2.90512	6.67279	-49.0788	2.12609e-186	2.6882e-184	416.201
RP11-180C16.1	4.18328	2.71258	48.9032	8.63434e-186	1.08069e-183	414.8
RP11-465B22.8	-5.56331	5.49879	-48.8237	1.62963e-185	2.01928e-183	414.165
RP11-206L10.3	3.81302	2.21917	48.7019	4.3189e-185	5.29856e-183	413.19
RP11-432J22.2	-4.96192	5.43172	-48.6745	5.37949e-185	6.53502e-183	412.97
RP11-164P12.4	-5.34531	4.33805	-48.5511	1.4475e-184	1.74135e-182	411.98
OCIAD1-AS1	-4.82775	4.54116	-48.4672	2.8412e-184	3.38513e-182	411.306
LA16c-380H5.5	-5.40738	5.09762	-48.3537	7.07794e-184	8.35264e-182	410.393
AC002044.4	-5.13068	4.16387	-48.2547	1.57112e-183	1.83659e-181	409.596
CTD-2541J13.2	3.11864	0.587667	48.1144	4.87374e-183	5.64397e-181	408.464
RP11-84A14.4	-4.11206	4.1435	-48.0918	5.85081e-183	6.71272e-181	408.281
LINC01001	3.62014	4.56317	47.9792	1.4544e-182	1.65335e-180	407.37
RP11-482H16.1	2.40523	0.460166	47.6463	2.16339e-181	2.43696e-179	404.671
RP11-283G6.4	-6.94683	6.46013	-47.5341	5.39111e-181	6.01814e-179	403.757
LINC00958	-6.01806	5.45188	-47.5002	7.09997e-181	7.85498e-179	403.482
RP13-476E20.1	-4.46685	4.2318	-47.3912	1.72773e-180	1.89454e-178	402.593
MEF2C-AS1	4.2219	2.53136	47.3174	3.1531e-180	3.4272e-178	401.991
CTD-2288F12.1	-4.5627	3.90088	-47.2805	4.26451e-180	4.59492e-178	401.689
RP11-93K22.13	-5.33492	4.88969	-47.2322	6.32637e-180	6.75777e-178	401.295
RP5-1120P11.1	-4.26176	4.59288	-47.1513	1.22649e-179	1.29892e-177	400.633
RP11-110G21.2	-4.747	4.08927	-46.9105	8.83074e-179	9.27302e-177	398.658
RP11-145M9.6	-5.25128	4.59058	-46.8867	1.07422e-178	1.11855e-176	398.462
MIR3179-3	3.2811	0.670208	46.7232	4.11943e-178	4.25365e-176	397.118
TPT1-AS1	2.41628	5.97465	46.4655	3.45098e-177	3.53398e-175	394.992
RP13-1039J1.2	3.7457	1.16531	46.431	4.5923e-177	4.66419e-175	394.707
NR2F2-AS1	4.5031	3.72869	46.243	2.1767e-176	2.1928e-174	393.15
CTB-41I6.2	-4.60433	4.30943	-46.2313	2.39774e-176	2.396e-174	393.054
RP5-1132H15.1	-4.27519	3.57722	-46.01	1.50616e-175	1.49302e-173	391.216
CTD-2036P10.3	3.08338	0.581023	45.9977	1.66894e-175	1.64125e-173	391.113
CTD-2026K11.1	3.77509	0.711366	45.9421	2.65108e-175	2.58658e-173	390.65
CTD-2303H24.2	5.15358	2.27182	45.7857	9.75422e-175	9.44254e-173	389.347
XXbac-B461K10.4	4.63028	3.15844	45.7576	1.23347e-174	1.1848e-172	389.113
Z83851.4	-3.58104	5.44007	-45.549	7.05188e-174	6.72153e-172	387.369
NDUFA6-AS1	2.45105	4.66021	45.4879	1.17618e-173	1.11252e-171	386.857
RP11-429J17.7	-4.4536	3.69305	-45.4642	1.43459e-173	1.34667e-171	386.659
NDUFB2-AS1	-2.40901	4.76129	-45.251	8.5808e-173	7.99434e-171	384.87
RP3-416H24.1	-5.36522	5.23248	-45.2365	9.69064e-173	8.96095e-171	384.748
RP11-57A19.2	-4.16405	3.85294	-45.0081	6.63346e-172	6.08853e-170	382.824
RP11-532F12.5	-4.42033	6.78949	-44.832	2.93349e-171	2.67271e-169	381.337
RP11-469H8.6	-5.95283	4.96933	-44.7571	5.52536e-171	4.99742e-169	380.704
RP11-161H23.5	5.64063	2.27921	44.7027	8.75699e-171	7.86289e-169	380.244
RP13-262C2.3	2.75099	0.624699	44.6414	1.47214e-170	1.31232e-168	379.724
RP11-47A8.5	-2.98781	7.05105	-44.6311	1.60589e-170	1.42133e-168	379.637
RP4-761J14.8	3.84315	3.53659	44.4901	5.31594e-170	4.67161e-168	378.44
RP11-750H9.7	-4.41984	3.83784	-44.4878	5.41935e-170	4.72895e-168	378.421
TTN-AS1	3.59743	4.08212	44.3184	2.28813e-169	1.98267e-167	376.98
NCBP2-AS2	-2.57441	8.39329	-44.15	9.61604e-169	8.27447e-167	375.544
RP11-283G6.5	-6.31312	5.48161	-43.9812	4.06796e-168	3.47628e-166	374.102
TTC28-AS1	2.14513	5.55508	43.8314	1.46731e-167	1.2453e-165	372.818
LINC00304	3.64075	1.55966	43.7923	2.04996e-167	1.72797e-165	372.484
AC005062.2	3.88789	3.29533	43.7154	3.96807e-167	3.32218e-165	371.823
RP11-473M20.11	-4.7445	4.62746	-43.4459	4.02912e-166	3.35066e-164	369.505
RP3-439F8.1	-3.68956	3.71335	-43.2867	1.59161e-165	1.31478e-163	368.131
RP11-1006G14.4	3.25073	0.612557	43.1708	4.335e-165	3.55729e-163	367.129
CTB-175E5.7	-3.97467	3.49955	-43.128	6.27602e-165	5.1162e-163	366.759
RP11-498E2.9	-5.9211	5.41995	-43.1079	7.46702e-165	6.04731e-163	366.585
RP5-857K21.4	3.66408	1.30866	43.0106	1.73592e-164	1.39674e-162	365.741
CTD-2325P2.4	-5.94717	5.86488	-42.8343	8.01562e-164	6.40784e-162	364.211
RP3-512B11.3	-4.12921	5.54512	-42.5276	1.15891e-162	9.20513e-161	361.539
MEG3	5.93213	6.34276	42.3443	5.75598e-162	4.54283e-160	359.936
AC005083.1	-5.33121	5.53106	-42.319	7.18197e-162	5.63239e-160	359.715
RP11-347C12.10	-2.93459	6.23419	-42.2389	1.44794e-161	1.12839e-159	359.013
RP11-473M20.5	-3.71354	3.54127	-42.1851	2.32131e-161	1.79771e-159	358.541
RP11-452K12.4	-3.42146	4.05987	-42.0765	6.02037e-161	4.63344e-159	357.588
RP11-154B12.3	-3.85533	3.44656	-41.9526	1.78894e-160	1.36832e-158	356.499
RP11-10C24.3	-2.75385	5.3715	-41.9264	2.25289e-160	1.71065e-158	356.268
RP11-67L3.5	-4.32225	4.75626	-41.9258	2.26411e-160	1.71065e-158	356.263
MIR497HG	3.52591	4.31015	41.8428	4.70355e-160	3.53222e-158	355.532
RP4-635E18.6	-4.51252	4.71751	-41.7165	1.43297e-159	1.06964e-157	354.417
RP11-530C5.1	-4.6465	4.66895	-41.6218	3.30936e-159	2.45546e-157	353.58
RP11-483I13.5	2.25421	0.424776	41.6133	3.56624e-159	2.63031e-157	353.505
CTC-425F1.4	4.091	0.770894	41.52	8.14176e-159	5.9695e-157	352.68
AC007246.3	1.91103	5.03101	41.4649	1.32645e-158	9.66829e-157	352.191
RP11-618K13.2	3.90232	0.73534	41.4262	1.86867e-158	1.35407e-156	351.849
DIO3OS	5.82629	4.41364	41.3007	5.68605e-158	4.09627e-156	350.736
RP11-196G18.23	4.33046	2.01064	41.1763	1.71788e-157	1.23042e-155	349.63
RP11-265D17.2	3.98898	0.75167	41.0519	5.2e-157	3.70306e-155	348.522
LINC00473	6.00333	2.35557	40.8811	2.38598e-156	1.68941e-154	346.998
RP11-717D12.1	-3.29954	3.34391	-40.8366	3.54911e-156	2.49869e-154	346.601
RP11-680F8.1	-4.34167	5.54227	-40.8275	3.84996e-156	2.69519e-154	346.519
RP11-390F4.6	-5.84047	5.09183	-40.8235	3.99113e-156	2.77832e-154	346.483
CTD-3035D6.2	-5.078	4.18383	-40.8148	4.31306e-156	2.98565e-154	346.406
CTD-3010D24.3	-4.79764	3.95514	-40.3554	2.65303e-154	1.82631e-152	342.285
RP11-752D24.2	4.01597	2.08748	40.3339	3.21976e-154	2.2042e-152	342.092
CTC-510F12.4	-4.37599	3.98579	-40.182	1.26409e-153	8.60624e-152	340.724
RP11-98D18.9	-3.2503	4.71342	-40.0456	4.32858e-153	2.9309e-151	339.492
RP11-73E17.2	-2.27355	5.32291	-40.0448	4.36367e-153	2.9386e-151	339.484
HCG25	2.26345	5.23079	40.0231	5.30538e-153	3.55346e-151	339.289
HAND2-AS1	4.94339	3.06793	39.9812	7.74856e-153	5.16196e-151	338.91
RP11-872J21.3	-3.03098	4.65003	-39.7857	4.55168e-152	3.01604e-150	337.139
LPP-AS2	-2.65121	5.61214	-39.7645	5.51592e-152	3.63552e-150	336.947
RP11-32B5.7	3.49741	1.02933	39.7505	6.25842e-152	4.10307e-150	336.82
RP11-612B6.2	-5.11477	4.20931	-39.6601	1.4222e-151	9.275e-150	335.999
RP11-568N6.1	-2.88587	3.54822	-39.6539	1.50448e-151	9.76021e-150	335.943
RP1-92O14.3	-4.15076	5.81961	-39.4438	1.01706e-150	6.56375e-149	334.031
DYNLL1-AS1	-2.10383	6.77741	-39.4157	1.31339e-150	8.43221e-149	333.776
MIR143HG	3.9668	3.59643	39.3404	2.61068e-150	1.66747e-148	333.088
RP11-111F5.4	3.50467	1.54069	39.2863	4.2745e-150	2.71617e-148	332.595
RP11-257P3.3	-3.49278	2.89211	-39.1597	1.35888e-149	8.59078e-148	331.438
CTD-3094K11.1	-5.26725	4.91043	-39.1196	1.96184e-149	1.23397e-147	331.071
CTD-3032J10.4	-5.16249	4.18969	-38.8803	1.75733e-148	1.09975e-146	328.878
LINC00969	2.84176	6.33582	38.8633	2.05443e-148	1.27741e-146	328.722
RP11-343H5.6	-4.09204	3.9661	-38.8629	2.06183e-148	1.27741e-146	328.718
CTC-450M9.1	-4.6748	4.04983	-38.8399	2.54671e-148	1.56997e-146	328.507
RP11-337C18.10	3.48665	0.802748	38.8295	2.80101e-148	1.71819e-146	328.412
RP11-457M11.5	4.37122	2.23129	38.8287	2.82226e-148	1.72269e-146	328.404
RP11-197N18.2	2.6448	3.13843	38.8165	3.15619e-148	1.91708e-146	328.292
CTB-41I6.1	-4.74846	4.2594	-38.7731	4.7051e-148	2.84395e-146	327.893
RP11-124N19.3	-5.73767	4.67639	-38.6372	1.64184e-147	9.87573e-146	326.643
RP11-108L7.15	-3.379	4.26934	-38.4757	7.28289e-147	4.35953e-145	325.152
RP1-223E5.4	2.59306	0.488628	38.4318	1.09226e-146	6.50682e-145	324.747
CTD-2015H6.3	-2.43681	6.05124	-38.4191	1.22767e-146	7.27847e-145	324.63
RP4-565E6.1	2.97285	3.16548	38.401	1.45081e-146	8.56047e-145	324.463
RP11-429J17.5	-4.96886	4.21155	-38.2855	4.22362e-146	2.48033e-144	323.394
ADAMTS9-AS2	3.78464	3.32673	38.2496	5.88813e-146	3.4415e-144	323.062
LA16c-390E6.5	4.02657	0.758754	38.0485	3.79725e-145	2.209e-143	321.197
AC002116.8	3.806	1.50967	37.9699	7.88152e-145	4.56355e-143	320.467
RP3-337H4.8	-2.82165	4.34065	-37.9056	1.43264e-144	8.25665e-143	319.869
CTD-2376I4.2	-3.28417	5.02348	-37.8934	1.60514e-144	9.20803e-143	319.755
LINC01063	-4.52129	4.81008	-37.8741	1.92096e-144	1.09689e-142	319.576
ENTPD1-AS1	1.87515	3.54179	37.8147	3.33783e-144	1.8972e-142	319.023
RP11-848P1.3	-4.3102	4.8601	-37.8057	3.63006e-144	2.05388e-142	318.939
RP11-783K16.5	-4.79935	5.17318	-37.8008	3.80053e-144	2.14056e-142	318.893
AC006026.13	-5.74538	4.66274	-37.7803	4.59874e-144	2.57842e-142	318.702
RP11-34P13.7	2.89447	1.15839	37.703	9.45236e-144	5.27586e-142	317.982
LINC00106	-3.25365	4.0284	-37.6423	1.66523e-143	9.25284e-142	317.415
RP4-816N1.7	-4.36245	3.57773	-37.545	4.13224e-143	2.28583e-141	316.506
AP000704.5	-3.58619	4.95968	-37.5212	5.16114e-143	2.8423e-141	316.284
MAMDC2-AS1	2.5388	2.87318	37.4684	8.45489e-143	4.6356e-141	315.79
RP5-1024G6.5	-2.80247	5.20945	-37.3533	2.48453e-142	1.35621e-140	314.712
AC079145.4	-4.18733	4.73861	-37.3189	3.42875e-142	1.8634e-140	314.389
JHDM1D-AS1	-2.95424	5.64048	-37.1749	1.32462e-141	7.16742e-140	313.038
RP11-126K1.6	-3.68655	5.37231	-37.1706	1.37893e-141	7.42885e-140	312.997
RP11-739L10.1	-4.15818	4.01701	-37.1096	2.44631e-141	1.31222e-139	312.424
RP11-380M21.4	-4.45243	3.65226	-37.0839	3.11447e-141	1.66342e-139	312.182
AC138035.2	3.4812	3.90818	37.0319	5.08183e-141	2.70253e-139	311.693
RP11-283G6.3	-4.78325	5.80109	-37.0227	5.53989e-141	2.93354e-139	311.606
ASMTL-AS1	-2.76095	4.18445	-36.8955	1.83639e-140	9.68286e-139	310.407
AC007405.6	-2.67768	6.6003	-36.8048	4.31804e-140	2.26716e-138	309.552
RP11-27K13.3	-3.20037	3.584	-36.7993	4.55056e-140	2.37916e-138	309.5
RP1-313I6.12	-2.3132	5.77297	-36.7826	5.32766e-140	2.77374e-138	309.342
RP11-435O5.2	-3.09419	4.84689	-36.7646	6.31442e-140	3.27372e-138	309.172
RP11-495P10.1	-2.75709	4.74107	-36.7193	9.68215e-140	4.99881e-138	308.744
CTC-232P5.1	-3.61498	3.86979	-36.7164	9.95125e-140	5.11643e-138	308.717
RP11-742B18.1	-4.24298	3.5738	-36.7025	1.13562e-139	5.81467e-138	308.585
PDZRN3-AS1	3.36966	1.1658	36.6256	2.34808e-139	1.19733e-137	307.858
CTD-2410N18.3	-2.83203	4.02444	-36.3747	2.5325e-138	1.28607e-136	305.479
NEAT1	3.56017	8.27989	36.3262	4.01536e-138	2.03079e-136	305.018
RP11-57A19.5	3.4311	0.698141	36.2427	8.8765e-138	4.47108e-136	304.225
RP11-67L3.4	-3.92233	4.03788	-36.2189	1.11321e-137	5.58454e-136	303.998
U47924.29	-4.05053	3.3397	-36.2108	1.20178e-137	6.00453e-136	303.922
RP11-510N19.5	-4.98291	4.89274	-36.1984	1.35287e-137	6.73229e-136	303.803
RP11-483H20.4	-4.95287	4.62486	-36.0903	3.78518e-137	1.87609e-135	302.774
LINC00853	-4.14884	4.38083	-36.0628	4.91998e-137	2.42883e-135	302.512
LA16c-380H5.2	-4.02899	3.36611	-35.8725	3.02557e-136	1.48769e-134	300.695
RP11-203J24.9	3.60369	4.17736	35.7789	7.40454e-136	3.62647e-134	299.799
RP11-610P16.1	-4.3236	4.07221	-35.7536	9.42732e-136	4.59897e-134	299.558
RP11-354K4.2	4.06877	1.20451	35.735	1.12628e-135	5.47282e-134	299.38
RP11-468N14.13	-5.11739	4.46785	-35.7141	1.376e-135	6.66014e-134	299.18
RP11-23J9.4	2.86579	2.33557	35.7079	1.46034e-135	7.04088e-134	299.12
RP11-488C13.5	1.89018	5.10518	35.619	3.42439e-135	1.64464e-133	298.268
RP4-616B8.4	-4.70814	4.47792	-35.574	5.27001e-135	2.52126e-133	297.836
RP5-884G6.2	-2.73261	5.06738	-35.5653	5.72773e-135	2.7297e-133	297.753
RP11-119B16.2	-2.85041	5.94411	-35.5129	9.47354e-135	4.49757e-133	297.25
HM13-AS1	-3.52671	3.23906	-35.4782	1.32246e-134	6.25442e-133	296.916
RP11-109J4.1	-5.12802	4.30043	-35.4598	1.57747e-134	7.43211e-133	296.74
RP11-20E24.1	-4.12729	3.93497	-35.4536	1.67388e-134	7.85644e-133	296.68
RP13-39P12.3	3.24665	3.56444	35.4415	1.88048e-134	8.79285e-133	296.564
AC093673.5	-2.35662	7.40584	-35.4119	2.5009e-134	1.16499e-132	296.279
RP11-384L8.1	-3.20884	4.42334	-35.2839	8.56599e-134	3.97532e-132	295.047
FAM181A-AS1	-3.97937	3.62142	-35.2644	1.03375e-133	4.77956e-132	294.859
RP11-126L15.4	-3.77492	5.50102	-35.2502	1.18452e-133	5.45629e-132	294.723
GMDS-AS1	1.55332	4.62942	35.2081	1.77747e-133	8.15728e-132	294.317
RP11-362K14.7	2.80961	0.529434	35.156	2.93652e-133	1.34267e-131	293.815
RP4-797C5.2	-6.79192	5.86991	-35.1497	3.12301e-133	1.42269e-131	293.753
RP13-20L14.6	-3.97075	5.07253	-35.1254	3.94635e-133	1.79118e-131	293.519
AC005786.7	4.18034	0.78773	35.1164	4.30616e-133	1.94736e-131	293.432
RP6-65G23.3	-3.11553	5.56264	-35.0612	7.33706e-133	3.30595e-131	292.899
RP11-89K10.1	-3.42733	3.62984	-35.0163	1.13131e-132	5.07902e-131	292.466
CTD-3214H19.6	-4.01827	4.7389	-34.8667	4.80766e-132	2.1506e-130	291.018
AC079922.3	-2.24177	4.90356	-34.8609	5.08861e-132	2.26809e-130	290.961
RP11-379H18.1	-1.93463	6.33059	-34.811	8.25098e-132	3.66444e-130	290.478
LLNLR-246C6.1	-2.51761	5.04781	-34.7694	1.23472e-131	5.46409e-130	290.075
RP11-464F9.1	2.93161	1.6557	34.7447	1.56881e-131	6.91785e-130	289.835
AC002116.7	-2.56314	4.90515	-34.7366	1.69563e-131	7.45057e-130	289.757
CTC-428G20.6	-2.62261	3.85728	-34.6666	3.34517e-131	1.46467e-129	289.078
RP11-10C24.1	-2.91682	5.30808	-34.6233	5.09332e-131	2.22223e-129	288.657
PWRN1	4.80243	1.81965	34.5996	6.40917e-131	2.78653e-129	288.427
RP11-160E2.11	2.49649	0.671764	34.5897	7.05688e-131	3.05741e-129	288.331
RP11-386G11.10	3.45734	3.93668	34.5608	9.34615e-131	4.03513e-129	288.05
CTD-3214K23.1	-4.24622	4.45223	-34.5579	9.6177e-131	4.13795e-129	288.021
RP4-739H11.3	-3.85889	3.15969	-34.5346	1.20635e-130	5.17228e-129	287.795
LINC00592	-3.99802	3.30499	-34.5141	1.47214e-130	6.2901e-129	287.595
RP5-858B6.3	-3.0023	4.483	-34.4668	2.33096e-130	9.9254e-129	287.136
RP11-793H13.8	3.78576	2.68868	34.4574	2.55491e-130	1.08418e-128	287.044
RP11-295G20.2	-2.71072	6.91706	-34.4534	2.65626e-130	1.12333e-128	287.005
CTD-2369P2.4	-4.0212	4.33383	-34.3831	5.26525e-130	2.2191e-128	286.321
KB-1440D3.13	-4.15881	4.02138	-34.3662	6.20996e-130	2.60839e-128	286.156
CTD-2313J17.1	-4.01849	3.83945	-34.3315	8.70379e-130	3.64353e-128	285.818
RP11-641D5.2	-4.23725	3.57965	-34.3214	9.60833e-130	4.00865e-128	285.719
UNC5B-AS1	-5.09637	6.57755	-34.3198	9.75585e-130	4.05654e-128	285.704
RP11-796E2.4	2.28862	2.77565	34.3093	1.08137e-129	4.48135e-128	285.601
KB-1572G7.2	2.80173	3.5352	34.2533	1.86675e-129	7.7103e-128	285.055
RP11-778D9.12	-3.69721	4.41302	-34.2094	2.86583e-129	1.17975e-127	284.626
RP11-95D17.1	-1.66588	5.44292	-34.1934	3.34991e-129	1.37446e-127	284.47
RP5-1039K5.17	2.31699	0.436606	34.1431	5.47662e-129	2.23963e-127	283.978
RP13-890H12.2	-2.96283	4.13428	-34.0888	9.31143e-129	3.79533e-127	283.447
AC008992.1	4.60462	1.61036	34.0791	1.02344e-128	4.15786e-127	283.353
RP11-33I11.2	-4.3291	3.63308	-34.0708	1.10947e-128	4.49262e-127	283.272
RP11-1250I15.3	-3.55279	3.29784	-33.9994	2.23115e-128	8.98019e-127	282.573
RP11-203B9.4	2.13839	3.25885	33.9994	2.23218e-128	8.98019e-127	282.573
RP11-755F10.1	-3.07401	5.73475	-33.984	2.59469e-128	1.04048e-126	282.422
RP11-196H14.3	3.28064	0.618193	33.9764	2.79428e-128	1.1169e-126	282.348
RP11-217B1.2	-3.1082	3.66247	-33.9544	3.46613e-128	1.38099e-126	282.132
RP11-29H23.4	-4.1827	3.48694	-33.9433	3.86433e-128	1.53471e-126	282.024
RP11-215P8.3	-3.03739	4.10145	-33.921	4.80777e-128	1.90329e-126	281.805
RP11-474G23.2	3.57463	0.673592	33.9034	5.71601e-128	2.25564e-126	281.632
KB-1991G8.1	-4.5465	4.05287	-33.9017	5.81242e-128	2.2864e-126	281.615
RP11-127I20.5	-3.89682	4.65219	-33.9003	5.89059e-128	2.30982e-126	281.602
CTD-3131K8.3	-3.59316	4.11196	-33.8775	7.36288e-128	2.87377e-126	281.379
CTD-3065J16.9	-2.40023	5.58495	-33.8774	7.37518e-128	2.87377e-126	281.377
ADAMTS9-AS1	4.23992	3.93272	33.8536	9.30928e-128	3.61603e-126	281.144
RP11-88I18.2	2.53397	2.98145	33.8231	1.25549e-127	4.86148e-126	280.845
RP11-597D13.9	3.17824	3.73111	33.7991	1.58863e-127	6.1323e-126	280.609
RP11-122M14.1	-3.85878	3.40423	-33.755	2.44879e-127	9.42329e-126	280.177
RP11-731C17.2	-2.00282	5.41673	-33.6462	7.13694e-127	2.73789e-125	279.107
RP11-798G7.6	3.11135	2.9688	33.6123	9.95695e-127	3.80792e-125	278.773
FAM13A-AS1	2.35932	3.81317	33.5973	1.154e-126	4.39974e-125	278.626
RP11-767N6.7	-1.56503	5.84577	-33.5955	1.17485e-126	4.46551e-125	278.608
RP11-1149O23.3	-3.07637	4.50957	-33.5558	1.736e-126	6.57823e-125	278.217
RNF185-AS1	3.78943	0.714068	33.5334	2.16326e-126	8.17222e-125	277.997
RP1-80N2.3	-3.19615	4.17605	-33.4646	4.2605e-126	1.60461e-124	277.319
RP11-761E20.1	-2.82508	3.63229	-33.4587	4.51552e-126	1.69551e-124	277.261
RP11-530N7.3	-4.39211	3.75775	-33.3207	1.76144e-125	6.59395e-124	275.9
RP5-1158E12.3	-4.43887	4.1794	-33.2886	2.41934e-125	9.02954e-124	275.582
PCAT1	-3.06366	3.07714	-33.2691	2.93104e-125	1.09065e-123	275.39
CTD-2619J13.23	3.0703	0.578558	33.2663	3.0153e-125	1.11864e-123	275.362
CMP21-97G8.1	2.7113	0.536885	33.2605	3.19055e-125	1.18012e-123	275.305
RP5-1074L1.1	-2.27806	3.09772	-33.1978	5.93173e-125	2.1875e-123	274.685
RP11-293M10.6	-2.46823	3.77075	-33.1926	6.24267e-125	2.29534e-123	274.634
RP11-66N24.4	2.29198	4.19721	33.1867	6.61779e-125	2.42607e-123	274.576
RP11-422P24.10	-2.98465	5.4051	-33.1666	8.07511e-125	2.95158e-123	274.376
SNX29P2	2.85957	2.67729	33.1429	1.02122e-124	3.72176e-123	274.142
RP11-53M11.3	-4.06481	4.46566	-33.0317	3.06819e-124	1.1149e-122	273.041
RP11-490O6.2	-2.32285	2.91124	-32.9945	4.43693e-124	1.60754e-122	272.672
CTD-2105E13.15	-4.0813	3.76808	-32.8924	1.22112e-123	4.41133e-122	271.659
RP1-118J21.25	-3.42431	3.40054	-32.8518	1.82626e-123	6.57826e-122	271.257
RP11-379B18.5	2.114	4.70569	32.8446	1.96251e-123	7.04853e-122	271.185
LINC00511	-3.66604	4.92618	-32.811	2.73978e-123	9.81174e-122	270.851
RP1-191J18.66	-2.07553	4.16413	-32.7847	3.5591e-123	1.27092e-121	270.589
CHKB-AS1	-2.74349	5.2009	-32.741	5.49303e-123	1.95587e-121	270.155
RP11-497H16.9	4.8673	2.58395	32.7379	5.66164e-123	2.01013e-121	270.125
RP11-661A12.7	2.60645	0.491152	32.7334	5.92378e-123	2.09719e-121	270.08
RP4-569M23.2	-3.27188	4.45594	-32.7206	6.72411e-123	2.37374e-121	269.953
RP11-34P13.8	2.11895	0.399288	32.7191	6.82988e-123	2.40424e-121	269.937
RP13-152O15.5	-4.74459	4.33171	-32.6838	9.70461e-123	3.40651e-121	269.586
RP11-611O2.5	3.24058	0.610645	32.6379	1.53133e-122	5.36008e-121	269.13
RP5-943J3.2	-3.15421	4.60408	-32.6182	1.86385e-122	6.50564e-121	268.933
RP1-228H13.5	-2.58617	5.12577	-32.6118	1.98536e-122	6.91028e-121	268.87
CTD-2528A14.5	-3.49016	2.93628	-32.5561	3.45789e-122	1.20019e-120	268.315
CTD-3032J10.2	-3.88684	3.17784	-32.5383	4.13049e-122	1.42963e-120	268.137
RP11-429J17.8	-3.8072	3.60738	-32.4839	7.10601e-122	2.45266e-120	267.595
HM13-IT1	-3.01445	5.56961	-32.4686	8.27529e-122	2.84831e-120	267.442
CTD-2531D15.5	2.51839	0.474558	32.4217	1.32052e-121	4.53258e-120	266.975
RP11-521B24.3	-2.31824	5.34807	-32.4005	1.6326e-121	5.58828e-120	266.763
AC007192.6	3.36022	0.633189	32.3438	2.87452e-121	9.81218e-120	266.197
MAGI2-AS3	3.2848	5.3062	32.3393	3.00678e-121	1.02355e-119	266.152
RP11-440D17.4	-2.93193	5.36022	-32.3012	4.3989e-121	1.49334e-119	265.771
RP11-379F4.6	-4.18811	5.47326	-32.1789	1.49516e-120	5.0619e-119	264.547
CTB-35F21.1	-3.95883	3.27813	-32.1228	2.62257e-120	8.85455e-119	263.985
AC137934.1	3.17984	3.0316	32.094	3.49878e-120	1.17808e-118	263.697
RP11-363N22.2	-4.00556	3.34635	-32.0702	4.43933e-120	1.49072e-118	263.459
RP5-1065J22.8	-2.4398	4.28234	-32.044	5.7712e-120	1.93273e-118	263.196
RP11-95P2.3	-4.07654	4.03576	-32.017	7.56449e-120	2.52646e-118	262.926
RP11-806H10.4	-3.27949	5.37313	-32.0108	8.05042e-120	2.68153e-118	262.863
RP5-1148A21.3	-2.98905	4.02482	-31.9935	9.57632e-120	3.18124e-118	262.69
RP11-713M15.2	-3.4775	4.6598	-31.9892	1.0002e-119	3.31377e-118	262.646
TSSC1-IT1	-3.57384	3.24197	-31.9713	1.1971e-119	3.95552e-118	262.466
RP11-157P1.4	-2.66418	6.86372	-31.9562	1.39268e-119	4.58956e-118	262.315
AC004870.4	-4.77973	4.08154	-31.955	1.41015e-119	4.6348e-118	262.303
RP11-649G15.2	-3.33801	4.02959	-31.9481	1.51016e-119	4.95037e-118	262.234
RP11-700J17.2	2.89343	0.545229	31.9475	1.5195e-119	4.96784e-118	262.228
RP11-800A3.4	-3.52648	5.2051	-31.9385	1.66383e-119	5.42539e-118	262.137
LINC00636	-4.07151	4.09817	-31.9364	1.69845e-119	5.52376e-118	262.116
RP3-406A7.7	-3.39997	5.33822	-31.8912	2.67479e-119	8.67626e-118	261.662
RP11-432J24.3	-3.54662	3.75115	-31.8008	6.63254e-119	2.14579e-117	260.754
AP001462.6	-2.66411	5.02384	-31.7987	6.77395e-119	2.18584e-117	260.733
RP11-565P22.2	-5.46818	4.43777	-31.7984	6.79574e-119	2.18717e-117	260.73
RP11-10N23.4	3.13939	0.591577	31.7981	6.81636e-119	2.18812e-117	260.726
RP11-775D22.3	-3.71528	3.11945	-31.7881	7.53701e-119	2.41321e-117	260.626
RP3-370M22.8	-2.67057	2.64953	-31.7678	9.23651e-119	2.94973e-117	260.423
AC026150.8	4.15012	2.14229	31.754	1.0618e-118	3.3822e-117	260.283
FAM157C	3.17359	3.13713	31.7091	1.66848e-118	5.30108e-117	259.831
RP11-197P3.5	-2.98451	3.83672	-31.6733	2.39069e-118	7.57622e-117	259.471
RP11-255E6.6	-3.55978	3.4816	-31.6721	2.42004e-118	7.64968e-117	259.459
CTB-92J24.2	-2.85777	4.65021	-31.6309	3.66613e-118	1.1559e-116	259.044
RP11-1149O23.2	-3.45113	4.46622	-31.6241	3.92678e-118	1.23494e-116	258.975
RP11-72I8.1	2.79339	3.20618	31.5515	8.15559e-118	2.55838e-116	258.244
RP11-702H23.4	-3.49932	2.91446	-31.5304	1.00884e-117	3.1567e-116	258.031
CTD-2325A15.5	3.15649	0.594799	31.4637	1.97808e-117	6.17391e-116	257.358
RP5-901A4.1	-2.89927	4.44958	-31.453	2.203e-117	6.85865e-116	257.25
RP11-578F21.6	3.28889	1.10839	31.451	2.24761e-117	6.97999e-116	257.23
RP11-533O20.2	-4.82901	3.98691	-31.4393	2.5295e-117	7.83577e-116	257.112
RP11-15F12.1	-3.40472	3.86356	-31.4346	2.65389e-117	8.20059e-116	257.064
INTS6-AS1	1.88078	4.39135	31.3447	6.57538e-117	2.02675e-115	256.156
RP11-132A1.4	-3.47425	5.56515	-31.3438	6.6374e-117	2.04079e-115	256.147
CTD-2555C10.3	-3.51539	3.25185	-31.3077	9.56196e-117	2.93273e-115	255.782
AC002128.5	-3.43663	3.64608	-31.2827	1.23154e-116	3.76791e-115	255.528
CTC-338M12.4	1.71646	5.07927	31.2451	1.80113e-116	5.497e-115	255.148
CTC-548K16.1	-4.93776	4.23973	-31.2116	2.52733e-116	7.69439e-115	254.809
RP4-758J18.7	-3.14266	5.82261	-31.1969	2.93096e-116	8.90135e-115	254.661
RP11-353N14.2	-4.13508	3.69364	-31.1572	4.38121e-116	1.32732e-114	254.259
CTD-2544H17.2	3.45362	0.899695	31.1485	4.78511e-116	1.44615e-114	254.171
RP11-435O5.7	-3.07825	3.90263	-31.1038	7.53089e-116	2.27045e-114	253.717
RP4-633I8.4	-3.85574	3.28765	-31.0555	1.22838e-115	3.69438e-114	253.228
CTD-2020K17.4	-3.3992	5.2779	-31.0355	1.50508e-115	4.5156e-114	253.025
RP11-534C12.1	-4.31709	3.97373	-30.976	2.75122e-115	8.2344e-114	252.421
RP11-56G10.2	3.93368	0.74125	30.9305	4.36792e-115	1.30417e-113	251.959
CTD-2199O4.7	1.26831	0.238997	30.9125	5.24317e-115	1.56173e-113	251.776
LINC00893	2.60118	5.42344	30.8474	1.01524e-114	3.01675e-113	251.115
LAMTOR5-AS1	1.77259	3.94056	30.845	1.04107e-114	3.08609e-113	251.09
RP11-834C11.14	3.68475	2.29135	30.7821	1.97132e-114	5.82973e-113	250.452
RP11-47J17.2	-3.53134	3.14965	-30.6826	5.4296e-114	1.60186e-112	249.438
AP001628.6	-4.51486	3.95338	-30.6124	1.11012e-113	3.26733e-112	248.723
RP4-791M13.3	3.47288	1.46074	30.6063	1.18061e-113	3.46657e-112	248.661
RP1-225E12.2	2.64635	1.93531	30.5744	1.63451e-113	4.788e-112	248.336
RP11-881L2.1	-3.42683	3.2441	-30.5698	1.71277e-113	5.0054e-112	248.289
RP11-4K16.2	-3.46669	2.91419	-30.5378	2.37292e-113	6.9183e-112	247.963
LINC00313	3.51037	1.84608	30.5145	3.01093e-113	8.75785e-112	247.725
RP11-111F5.3	3.034	0.939543	30.514	3.02681e-113	8.78341e-112	247.719
RP11-223A3.1	-2.63101	4.14917	-30.4904	3.84878e-113	1.11426e-111	247.479
CTD-3051D23.4	-3.67801	3.61451	-30.4662	4.92609e-113	1.42283e-111	247.232
RP11-514P8.2	-3.40488	3.39454	-30.4124	8.53256e-113	2.45877e-111	246.683
UBE2E1-AS1	-2.90076	3.89544	-30.3837	1.14435e-112	3.28993e-111	246.389
RP11-171I2.1	2.28005	0.960841	30.3531	1.56333e-112	4.48408e-111	246.077
STK4-AS1	-2.57766	3.35635	-30.2877	3.05157e-112	8.73255e-111	245.408
RP11-277A4.4	-3.10889	3.73549	-30.287	3.07424e-112	8.77717e-111	245.401
CTB-178M22.2	-3.4819	4.48268	-30.2539	4.31168e-112	1.22818e-110	245.062
RP1-167A14.2	-3.60582	3.84579	-30.2266	5.69935e-112	1.61974e-110	244.783
PDXDC2P	2.04438	5.34433	30.1828	8.92346e-112	2.53022e-110	244.335
RP11-731D1.4	-3.13865	3.35708	-30.1629	1.09441e-111	3.09609e-110	244.131
CTA-989H11.1	-2.54117	4.63121	-30.139	1.39801e-111	3.94594e-110	243.886
RP11-799D4.4	-1.89226	4.74902	-30.1219	1.66393e-111	4.68585e-110	243.712
AC093495.4	2.32289	4.47651	30.1062	1.9551e-111	5.49335e-110	243.55
RP11-216L13.19	2.04338	4.14601	30.0999	2.08643e-111	5.84909e-110	243.485
ZNF888	-3.53935	4.47763	-30.024	4.5423e-111	1.27051e-109	242.707
RP11-195C7.1	-3.21544	3.39644	-30.0158	4.9377e-111	1.378e-109	242.624
RPPH1	-5.03753	4.73038	-29.9817	7.00774e-111	1.9513e-109	242.274
RP11-128M1.1	-3.97266	4.50362	-29.9785	7.24032e-111	2.01154e-109	242.241
RP11-335O4.3	-3.39033	2.82509	-29.9622	8.55759e-111	2.37219e-109	242.074
CITF22-92A6.1	-1.8064	5.81344	-29.9588	8.86639e-111	2.45231e-109	242.038
AC092155.4	3.94216	1.75012	29.9512	9.58568e-111	2.64535e-109	241.96
RP1-8B1.4	-3.55081	4.26615	-29.9328	1.15765e-110	3.18766e-109	241.772
RP11-251G23.5	-1.72255	4.61315	-29.9053	1.5341e-110	4.21485e-109	241.49
CTD-2013N24.2	1.61296	4.32272	29.8916	1.7657e-110	4.84045e-109	241.349
RP11-38L15.2	2.76711	1.67711	29.8596	2.45346e-110	6.71099e-109	241.02
RP13-582O9.7	-4.05838	5.90835	-29.7973	4.65566e-110	1.27067e-108	240.38
CTC-329D1.2	-2.51507	4.46224	-29.7777	5.69553e-110	1.55106e-108	240.178
CTD-2023M8.1	-4.76971	3.95437	-29.6983	1.28873e-109	3.50189e-108	239.361
DLEU7-AS1	-2.90478	2.62594	-29.6885	1.42527e-109	3.86444e-108	239.26
RP4-756H11.3	-2.38888	5.57028	-29.6826	1.51374e-109	4.09536e-108	239.2
RP11-82O19.1	-3.46946	3.08723	-29.6447	2.2354e-109	6.03461e-108	238.81
RP11-502I4.3	-2.07168	4.67396	-29.6049	3.36964e-109	9.07677e-108	238.4
AC009495.4	-3.76825	3.73962	-29.6008	3.51387e-109	9.44476e-108	238.358
RP11-843B15.2	-4.64857	3.79858	-29.5952	3.72159e-109	9.98143e-108	238.3
LIMD1-AS1	2.82817	3.32495	29.5807	4.32352e-109	1.15708e-107	238.15
AC104699.1	-3.86682	3.25056	-29.565	5.08405e-109	1.35768e-107	237.988
RNF216-IT1	-3.69371	3.11738	-29.5616	5.26475e-109	1.40291e-107	237.953
AC003956.1	-3.82472	3.23214	-29.5576	5.48566e-109	1.45864e-107	237.912
RP11-10C24.2	-2.46365	5.15154	-29.5425	6.40508e-109	1.69947e-107	237.757
LBX2-AS1	-2.5973	5.27901	-29.536	6.85441e-109	1.81481e-107	237.69
CTB-147C22.9	-3.81502	3.11413	-29.5189	8.17257e-109	2.1592e-107	237.514
CTD-2538C1.2	-2.24409	5.54792	-29.5036	9.57389e-109	2.52404e-107	237.355
RP11-200A1.1	-4.33014	3.94042	-29.4848	1.16113e-108	3.05467e-107	237.162
RP11-456D7.1	-3.62106	2.98422	-29.4831	1.18273e-108	3.10493e-107	237.144
EPB41L4A-AS1	2.12525	7.37182	29.4506	1.65233e-108	4.32856e-107	236.81
RP11-566K11.4	3.61269	1.84667	29.4487	1.68489e-108	4.40452e-107	236.79
PROSER2-AS1	-2.78026	4.07986	-29.4123	2.45379e-108	6.40102e-107	236.414
XXyac-YX65C7_A.2	-2.46236	5.36242	-29.4119	2.46282e-108	6.4111e-107	236.41
CTD-2630F21.1	-2.26604	5.38933	-29.4088	2.54509e-108	6.61136e-107	236.377
RP4-673M15.1	-1.98181	4.3839	-29.3707	3.7701e-108	9.77306e-107	235.984
MEG8	3.93424	2.90617	29.3414	5.10034e-108	1.31938e-106	235.682
RP11-385F7.1	-2.85654	5.56432	-29.3234	6.14105e-108	1.58529e-106	235.496
CTD-2319I12.2	-2.67018	3.91172	-29.3046	7.46124e-108	1.92208e-106	235.302
RP11-932O9.9	3.50746	3.37536	29.2953	8.21179e-108	2.11104e-106	235.206
LINC01088	3.41447	3.08579	29.2278	1.65061e-107	4.23451e-106	234.508
RP11-439L18.2	-3.70854	3.97409	-29.177	2.79121e-107	7.14586e-106	233.982
XIST	4.43797	6.4115	29.1747	2.85774e-107	7.30109e-106	233.959
LINC00685	-2.5941	3.69382	-29.1666	3.10669e-107	7.92078e-106	233.875
TM4SF1-AS1	-3.76206	4.28186	-29.1514	3.63548e-107	9.24993e-106	233.718
ITCH-IT1	-4.18132	3.48276	-29.0983	6.30005e-107	1.59967e-105	233.168
CTD-2020K17.3	-2.53788	4.52846	-29.0614	9.22922e-107	2.33864e-105	232.786
RP11-265N6.2	2.75536	0.519211	29.0601	9.35799e-107	2.36643e-105	232.772
ZSWIM8-AS1	3.20504	2.76638	29.0548	9.88982e-107	2.49582e-105	232.717
SNHG12	1.64292	6.92789	29.0462	1.08019e-106	2.72045e-105	232.629
CTD-2231H16.1	-3.87369	5.62941	-29.0147	1.49702e-106	3.76259e-105	232.302
AC079807.2	-1.38755	5.93604	-29.014	1.50823e-106	3.7831e-105	232.295
CTD-2325M2.1	-2.77158	5.20336	-28.9334	3.477e-106	8.70374e-105	231.459
AC019117.1	-5.99657	5.23759	-28.856	7.76582e-106	1.94005e-104	230.656
RP11-1148L6.5	-2.12812	7.02604	-28.8438	8.81e-106	2.19647e-104	230.53
RP11-320M2.1	-1.95357	4.49925	-28.8173	1.15978e-105	2.88571e-104	230.255
AC006273.4	-3.37172	3.74635	-28.813	1.21322e-105	3.01264e-104	230.209
RP11-231N3.1	-4.33157	3.51534	-28.7718	1.85993e-105	4.60927e-104	229.782
GS1-393G12.12	1.80682	0.340471	28.7607	2.08807e-105	5.16431e-104	229.666
SH3BP5-AS1	2.04771	5.79354	28.7536	2.24875e-105	5.55066e-104	229.592
RP11-182J1.10	2.57256	0.817216	28.7285	2.91858e-105	7.18969e-104	229.332
RP4-798P15.3	2.09511	3.08538	28.5743	1.44937e-104	3.56333e-103	227.729
CMP21-97G8.2	2.23191	0.518251	28.5087	2.86933e-104	7.04037e-103	227.046
FRMD6-AS2	3.52159	1.29741	28.4782	3.94332e-104	9.65646e-103	226.728
CTB-102L5.7	-2.73969	3.2784	-28.4756	4.05154e-104	9.90191e-103	226.701
RP11-446H18.5	2.37428	2.67041	28.4714	4.23104e-104	1.03202e-102	226.657
RP4-647J21.1	-2.7829	3.70215	-28.4465	5.48801e-104	1.33599e-102	226.397
AC093388.3	-2.65956	5.22433	-28.443	5.69054e-104	1.38258e-102	226.361
KIRREL-IT1	-3.33682	3.74513	-28.419	7.30704e-104	1.77185e-102	226.111
FAM157B	2.97122	1.90785	28.4047	8.48051e-104	2.05238e-102	225.962
RP11-66D17.3	-2.29862	1.91024	-28.3838	1.05465e-103	2.54741e-102	225.744
RP11-771K4.1	-3.735	3.77816	-28.3413	1.64189e-103	3.95811e-102	225.301
RP11-758P17.3	-3.58936	3.47293	-28.3268	1.91005e-103	4.59563e-102	225.15
RP11-855A2.3	-2.85746	4.18027	-28.2599	3.84114e-103	9.22393e-102	224.451
ERVK3-1	1.4417	6.3346	28.2555	4.02202e-103	9.63962e-102	224.405
RP11-822E23.8	2.75712	1.047	28.2132	6.25305e-103	1.49578e-101	223.964
RP11-255C15.3	-2.21303	3.45677	-28.1978	7.34371e-103	1.75329e-101	223.803
AC006273.5	-3.22391	5.1115	-28.1864	8.27497e-103	1.97183e-101	223.683
RP11-407G23.4	-3.22748	4.3254	-28.1835	8.52918e-103	2.0285e-101	223.653
UBAC2-AS1	-2.04034	5.14835	-28.1769	9.13109e-103	2.1675e-101	223.585
LINC00337	-3.31997	2.88807	-28.1737	9.44856e-103	2.23857e-101	223.551
RP11-540A21.2	-2.11466	2.99321	-28.1665	1.01848e-102	2.40838e-101	223.476
RP11-13K12.2	-3.46275	3.04189	-28.1615	1.07337e-102	2.53337e-101	223.423
AC100830.4	2.28902	0.431336	28.1471	1.24767e-102	2.93913e-101	223.273
RP11-146F11.5	-3.02052	3.42155	-28.1321	1.45944e-102	3.43149e-101	223.116
LINC00844	4.25932	1.60111	28.1152	1.74113e-102	4.08604e-101	222.939
LINC00449	-2.98737	3.00888	-28.0385	3.88254e-102	9.09425e-101	222.137
NR2F1-AS1	2.7183	4.9925	28.0279	4.33542e-102	1.01359e-100	222.027
CTA-384D8.31	-5.33846	4.3325	-27.9568	9.12323e-102	2.12893e-100	221.283
CTD-2647L4.5	3.0546	0.575599	27.9544	9.35572e-102	2.17907e-100	221.258
RP11-27N21.3	-3.71239	3.69049	-27.9285	1.2263e-101	2.85086e-100	220.987
CTD-2007H13.3	-3.17771	4.10342	-27.9113	1.46928e-101	3.40692e-100	220.806
RP11-363E6.3	-3.1706	3.82914	-27.9112	1.47099e-101	3.40692e-100	220.805
RP1-56K13.2	-3.51409	3.46849	-27.9023	1.61426e-101	3.73178e-100	220.712
RP11-121A14.2	-3.61079	4.29764	-27.8719	2.21864e-101	5.11939e-100	220.394
RP1-261D10.2	-2.61196	4.6046	-27.8255	3.60867e-101	8.31134e-100	219.908
CTC-250I14.3	-3.64574	4.15422	-27.7992	4.75459e-101	1.09303e-99	219.632
RP11-675F6.4	-4.36372	3.60158	-27.7984	4.79272e-101	1.09975e-99	219.624
RP11-390F4.3	-3.3507	3.87007	-27.7808	5.7632e-101	1.32e-99	219.439
AC005546.2	-3.75341	3.5951	-27.7717	6.33928e-101	1.44713e-99	219.344
RP11-884K10.7	-1.40539	5.76614	-27.7717	6.34163e-101	1.44713e-99	219.344
GS1-393G12.14	-2.50308	5.28351	-27.7529	7.7265e-101	1.75991e-99	219.146
RP11-367N14.2	-2.82296	3.77394	-27.7514	7.84919e-101	1.78458e-99	219.13
RP11-267M23.3	-3.05317	3.2535	-27.6932	1.44392e-100	3.27685e-99	218.521
RP11-30K9.6	-1.9136	4.17715	-27.6856	1.5648e-100	3.54469e-99	218.44
AC004854.4	-3.85136	3.46101	-27.6693	1.8557e-100	4.19597e-99	218.27
RP11-259N19.1	-2.31682	5.59135	-27.6636	1.97085e-100	4.44824e-99	218.21
LINC01003	-1.83989	6.55043	-27.641	2.49765e-100	5.62698e-99	217.973
PART1	-4.33802	5.10644	-27.6248	2.96221e-100	6.66148e-99	217.802
CTD-3020H12.4	-4.04899	3.68608	-27.6214	3.06839e-100	6.88777e-99	217.767
RP11-254F7.4	-3.79736	3.24251	-27.5807	4.70739e-100	1.05478e-98	217.339
RP11-142O6.1	-2.27969	2.4801	-27.5776	4.86238e-100	1.08754e-98	217.307
RP11-157F20.3	-2.41618	3.30152	-27.5579	5.97892e-100	1.33486e-98	217.1
RP11-156E6.1	-1.21457	6.60324	-27.5569	6.04417e-100	1.347e-98	217.089
RP11-465L10.10	-3.09607	3.1868	-27.5442	6.9056e-100	1.53622e-98	216.956
PROX1-AS1	2.12465	0.799146	27.5004	1.09331e-99	2.4278e-98	216.496
COX10-AS1	1.27195	4.92982	27.4863	1.26885e-99	2.81258e-98	216.347
XXbac-BPGBPG55C20.2	1.93287	4.17878	27.4598	1.67624e-99	3.70897e-98	216.069
MLLT4-AS1	-2.02598	5.44991	-27.4486	1.88584e-99	4.16533e-98	215.951
RP11-164J13.1	2.73024	3.74547	27.4232	2.46364e-99	5.43184e-98	215.684
RP11-2B6.3	-3.68933	5.01412	-27.406	2.95034e-99	6.49336e-98	215.503
RP11-421E14.2	-2.34312	3.11197	-27.3976	3.22504e-99	7.08537e-98	215.414
ALDH1L1-AS2	3.57551	1.88562	27.3939	3.35269e-99	7.35278e-98	215.376
UCA1	-5.87515	5.75123	-27.3756	4.06336e-99	8.8956e-98	215.183
HCG14	-3.49757	4.12952	-27.3731	4.16951e-99	9.1119e-98	215.158
HMGA1P4	-3.74181	4.86212	-27.3215	7.17882e-99	1.56607e-97	214.614
RP5-1184F4.5	-3.01568	4.02111	-27.3171	7.51992e-99	1.6376e-97	214.568
RP1-202O8.2	-4.47204	3.62935	-27.3079	8.28443e-99	1.80092e-97	214.471
RP11-356I2.4	1.84184	4.16078	27.3006	8.9412e-99	1.94029e-97	214.395
CASC8	-3.78238	3.50446	-27.3004	8.96719e-99	1.94252e-97	214.392
CTD-2256P15.2	-2.13831	5.47827	-27.2962	9.36749e-99	2.0257e-97	214.348
RP4-584D14.5	-2.4311	5.04209	-27.2918	9.80868e-99	2.11741e-97	214.302
RP11-102N12.3	-1.85956	4.57982	-27.2702	1.2317e-98	2.65426e-97	214.074
LINC00871	-3.84376	3.44046	-27.2583	1.39574e-98	3.00254e-97	213.949
RP3-380B8.4	-4.23106	3.65553	-27.2369	1.74998e-98	3.75807e-97	213.723
RP11-688G15.3	2.42858	0.457633	27.2032	2.49528e-98	5.34931e-97	213.368
RP11-667M19.10	-4.33969	3.5849	-27.1948	2.7264e-98	5.83468e-97	213.28
CTB-181H17.1	-2.52049	3.02961	-27.1886	2.91138e-98	6.21982e-97	213.214
AC084125.4	-3.34671	5.34891	-27.17	3.53887e-98	7.54735e-97	213.019
RP11-20B24.4	3.21141	1.9023	27.1444	4.63695e-98	9.87224e-97	212.748
RP11-290D2.3	-3.45244	3.85347	-27.1221	5.86632e-98	1.24682e-96	212.513
RP11-259K5.2	-1.66931	4.42384	-27.1092	6.72111e-98	1.42605e-96	212.377
AC007036.5	2.20507	0.415516	27.022	1.68585e-97	3.57082e-96	211.458
RP11-343K8.3	-3.6044	2.96047	-26.9996	2.13483e-97	4.51411e-96	211.221
CTB-31O20.3	3.26077	0.61445	26.9865	2.45233e-97	5.17662e-96	211.083
RP11-79N23.1	-2.46693	4.55721	-26.9835	2.53138e-97	5.33441e-96	211.051
VPS9D1-AS1	-2.30523	6.93464	-26.9731	2.82323e-97	5.93932e-96	210.942
AL450992.2	-3.18683	4.96474	-26.9528	3.49839e-97	7.34721e-96	210.728
RP11-881M11.2	-2.65075	3.86395	-26.9396	4.02334e-97	8.4354e-96	210.588
CSTF3-AS1	-2.51046	2.29815	-26.9305	4.42694e-97	9.26591e-96	210.492
FOXP1-AS1	-3.22096	2.68896	-26.9124	5.36387e-97	1.1208e-95	210.3
RNF219-AS1	1.80703	0.953987	26.9122	5.37492e-97	1.12122e-95	210.298
RP11-930P14.2	-2.52073	4.14627	-26.9105	5.4686e-97	1.13885e-95	210.281
LINC00894	2.34005	4.93143	26.9074	5.64975e-97	1.1746e-95	210.248
RP11-791G15.2	-3.09013	5.24967	-26.8771	7.78405e-97	1.61561e-95	209.928
RP11-589N15.2	-3.42836	6.72255	-26.8746	7.99089e-97	1.65577e-95	209.901
RP1-59D14.1	2.55782	0.481987	26.8719	8.22295e-97	1.70101e-95	209.873
RP11-60L3.1	-4.05855	3.81413	-26.8715	8.2574e-97	1.70529e-95	209.869
RP3-525N10.2	3.64322	2.01242	26.8339	1.22814e-96	2.53209e-95	209.472
RP11-61A14.4	-2.32913	2.35805	-26.7494	3.00321e-96	6.18152e-95	208.577
CTD-2313J17.5	-2.17677	4.51169	-26.7263	3.83376e-96	7.87796e-95	208.333
AC022182.1	-3.36434	3.03278	-26.7093	4.58838e-96	9.41301e-95	208.154
CYP4A22-AS1	-3.13937	3.04436	-26.6898	5.63688e-96	1.15449e-94	207.948
HMGN3-AS1	-1.75134	4.67511	-26.6826	6.08482e-96	1.24417e-94	207.871
OR2A1-AS1	2.0555	5.07209	26.6425	9.29996e-96	1.89845e-94	207.447
RP11-649A18.4	-3.09686	3.56057	-26.611	1.29795e-95	2.64521e-94	207.114
RP13-314C10.5	-3.13481	3.16273	-26.5954	1.53157e-95	3.1162e-94	206.948
RP11-510M2.5	-4.45671	3.74444	-26.5784	1.83348e-95	3.72436e-94	206.768
RP1-120G22.11	-3.54593	4.39177	-26.5774	1.85219e-95	3.75621e-94	206.758
AL132709.8	3.4569	2.00339	26.5769	1.86277e-95	3.77149e-94	206.752
CTD-3193O13.11	2.02165	0.380953	26.5745	1.91144e-95	3.86372e-94	206.727
RP11-15M15.2	-4.02273	3.2647	-26.5725	1.95239e-95	3.94007e-94	206.705
RP11-702H23.6	2.57606	0.485424	26.57	2.00286e-95	4.03535e-94	206.68
RP11-360O19.4	-3.33634	2.80444	-26.5599	2.22987e-95	4.48543e-94	206.573
CTD-2517O10.6	-1.72486	5.49362	-26.5558	2.32973e-95	4.67872e-94	206.529
CASC15	2.55311	3.84984	26.5445	2.62628e-95	5.26573e-94	206.409
RP11-219B4.3	-3.25443	3.38534	-26.5335	2.94885e-95	5.90294e-94	206.293
RP11-334A14.8	3.02092	1.53857	26.4783	5.29485e-95	1.0582e-93	205.708
RP11-692D12.1	-2.12685	4.37322	-26.441	7.85781e-95	1.56789e-93	205.313
RP11-452L6.1	-1.65066	6.02752	-26.3967	1.25787e-94	2.50583e-93	204.842
RP11-649A18.5	-3.49479	3.84151	-26.3953	1.2759e-94	2.53767e-93	204.828
RP1-266L20.2	-2.24761	6.62755	-26.3688	1.6893e-94	3.35451e-93	204.547
GS1-24F4.2	-3.64327	3.34898	-26.3575	1.90624e-94	3.77924e-93	204.427
AC026202.3	-2.04687	4.05682	-26.3479	2.10992e-94	4.17637e-93	204.325
RN7SL832P	-2.12328	4.62829	-26.3459	2.15549e-94	4.25976e-93	204.304
TPRG1-AS1	-3.44163	4.92683	-26.3445	2.18702e-94	4.31518e-93	204.289
RP11-555M1.3	-3.82397	3.44406	-26.3429	2.22539e-94	4.38391e-93	204.272
ZBTB11-AS1	-1.26891	5.19525	-26.3347	2.42722e-94	4.77391e-93	204.185
AC007009.1	-3.75989	4.51103	-26.315	2.99201e-94	5.87544e-93	203.976
RP11-543D5.2	2.24951	0.42389	26.2832	4.191e-94	8.21689e-93	203.639
LINC00113	-4.11557	3.34005	-26.2519	5.84213e-94	1.1436e-92	203.307
RP11-175D17.3	-3.40574	2.80454	-26.2386	6.72726e-94	1.31479e-92	203.166
RP11-318E3.9	-3.08238	4.7877	-26.233	7.14263e-94	1.39377e-92	203.106
RP11-358B23.1	-3.29609	2.86384	-26.2311	7.29028e-94	1.42034e-92	203.085
RP3-441A12.1	-3.37846	3.78182	-26.2269	7.62245e-94	1.48273e-92	203.041
RP11-1038A11.3	-4.83341	4.46064	-26.1996	1.01847e-93	1.97804e-92	202.751
RP5-1136G13.2	-1.49356	5.94306	-26.1775	1.28756e-93	2.49673e-92	202.516
RP11-598F7.5	-2.3713	4.26396	-26.1751	1.32018e-93	2.55214e-92	202.491
LINC00475	2.42059	2.72945	26.1751	1.32025e-93	2.55214e-92	202.491
AC034220.3	1.59199	5.13371	26.1613	1.52894e-93	2.95096e-92	202.345
RP11-73O6.3	2.22078	1.71391	26.159	1.56728e-93	3.02024e-92	202.32
MEG9	3.73932	3.51306	26.1567	1.60617e-93	3.09039e-92	202.295
STT3A-AS1	-3.33207	3.08202	-26.1519	1.68923e-93	3.24515e-92	202.245
AC017006.2	-3.50986	3.00089	-26.1332	2.06228e-93	3.95569e-92	202.045
RP11-407N17.4	-2.99439	3.15985	-26.1313	2.10308e-93	4.0277e-92	202.026
RP11-676J12.6	-3.40034	3.28126	-26.0971	3.02658e-93	5.78739e-92	201.662
RP3-332B22.1	3.01768	1.76762	26.0856	3.4177e-93	6.52522e-92	201.54
RP11-44N11.1	-3.20209	3.38884	-26.05	4.98921e-93	9.51097e-92	201.162
AC127904.2	-2.18147	4.36169	-26.0344	5.88866e-93	1.12084e-91	200.996
RP11-218L14.4	3.12905	1.34771	26.0305	6.14092e-93	1.16706e-91	200.954
RP11-373E16.3	1.57446	0.535713	26.0227	6.67141e-93	1.26593e-91	200.871
RP11-439K3.1	-3.44351	3.76236	-26.0161	7.15704e-93	1.35601e-91	200.801
AC002398.12	4.03549	3.19537	26.0078	7.81643e-93	1.47868e-91	200.713
RP11-120M18.5	-4.48152	3.82779	-26.0052	8.03536e-93	1.51778e-91	200.685
RP4-758J18.10	-2.26576	6.35367	-26.0016	8.35178e-93	1.57514e-91	200.647
RP11-321F8.4	-2.76683	4.48024	-25.9879	9.65474e-93	1.81811e-91	200.502
RP11-546K22.3	-3.07761	4.13223	-25.9533	1.39539e-92	2.62371e-91	200.133
AC007204.2	-3.41788	3.31758	-25.9351	1.69335e-92	3.17913e-91	199.94
RP11-16C1.1	-3.46824	3.02052	-25.9295	1.79858e-92	3.37159e-91	199.88
RP11-435O5.5	-2.00201	4.95677	-25.9147	2.10354e-92	3.9373e-91	199.723
RP11-384O8.1	-3.32715	4.05918	-25.8982	2.50843e-92	4.68809e-91	199.547
RP11-271C24.2	-3.70125	3.00379	-25.882	2.97928e-92	5.55968e-91	199.375
RP11-801F7.1	2.40808	0.45377	25.8784	3.09667e-92	5.77006e-91	199.336
RP11-69E11.4	2.01919	5.67581	25.8665	3.51661e-92	6.54269e-91	199.209
AC064875.2	2.87322	2.23462	25.8608	3.7334e-92	6.93562e-91	199.149
AC090587.5	-2.96265	4.0737	-25.8576	3.86407e-92	7.16763e-91	199.115
LA16c-329F2.1	-3.91732	3.55332	-25.8501	4.18454e-92	7.75047e-91	199.035
AP006222.2	2.81809	2.81276	25.8378	4.77336e-92	8.82787e-91	198.904
RP11-675F6.3	-4.60851	3.96236	-25.8189	5.83536e-92	1.07758e-90	198.703
RP4-612B15.3	-1.9516	4.34122	-25.8165	5.98462e-92	1.1035e-90	198.677
KB-1460A1.1	-3.81569	3.20295	-25.7902	7.92431e-92	1.45683e-90	198.397
RP11-226L15.5	-1.47081	6.20014	-25.7794	8.8827e-92	1.6306e-90	198.283
CTD-3224K15.2	-3.24516	2.90483	-25.7777	9.05351e-92	1.6595e-90	198.264
RP11-448G15.1	-4.27694	3.79941	-25.7699	9.82983e-92	1.79914e-90	198.181
RP11-46H11.12	-2.66681	3.76534	-25.7378	1.38392e-91	2.52922e-90	197.839
RP11-410N8.3	-4.25215	3.53695	-25.7223	1.63295e-91	2.97995e-90	197.674
RP4-778K6.3	-2.96635	3.35805	-25.71	1.86122e-91	3.39152e-90	197.543
ZEB2-AS1	2.5083	2.43101	25.7014	2.04019e-91	3.71218e-90	197.451
RP11-667M19.2	-2.85167	2.75083	-25.6992	2.08795e-91	3.79351e-90	197.428
RP4-785G19.5	-2.97749	4.68501	-25.67	2.85028e-91	5.17098e-90	197.117
RP11-150C16.1	-2.9888	2.75018	-25.6046	5.72644e-91	1.03737e-89	196.419
AC012360.4	-2.8142	3.26762	-25.5997	6.03157e-91	1.09105e-89	196.367
RP11-848P1.5	-2.58776	5.4432	-25.5953	6.32044e-91	1.14164e-89	196.32
TMPO-AS1	-1.757	5.57099	-25.5911	6.6136e-91	1.19285e-89	196.275
RP11-473M20.16	-2.89931	4.09832	-25.5759	7.77246e-91	1.39983e-89	196.114
AC009495.2	-2.89441	4.37806	-25.5689	8.38265e-91	1.50754e-89	196.038
LINC00336	-2.49537	2.72004	-25.562	9.01888e-91	1.61961e-89	195.965
RP11-686G8.2	-2.26517	4.33449	-25.5445	1.08647e-90	1.94825e-89	195.779
RP11-475B2.1	3.08065	1.31243	25.5306	1.26082e-90	2.25764e-89	195.63
RP11-803D5.4	-3.42781	2.9589	-25.5247	1.34308e-90	2.40146e-89	195.567
AC139887.4	-3.24607	4.94929	-25.5181	1.44017e-90	2.57135e-89	195.497
RP11-307C12.11	-2.19064	5.01153	-25.5053	1.65194e-90	2.9452e-89	195.36
RP6-24A23.7	3.71438	2.26614	25.4867	2.01398e-90	3.58553e-89	195.162
RP11-1055B8.4	3.82338	3.51264	25.4706	2.39071e-90	4.25012e-89	194.99
CTD-2583A14.8	-1.51464	6.37784	-25.4481	3.0399e-90	5.39648e-89	194.75
PCAT6	-2.15279	6.78011	-25.4334	3.55703e-90	6.30546e-89	194.593
RP11-182J1.12	3.83396	3.91439	25.4146	4.34641e-90	7.69377e-89	194.392
RP11-25G10.2	-2.5531	3.38797	-25.3991	5.13001e-90	9.06789e-89	194.227
CTC-273B12.10	-3.43183	3.18112	-25.3614	7.67615e-90	1.35492e-88	193.824
MEIS1-AS3	-3.70672	3.94741	-25.3479	8.86798e-90	1.56306e-88	193.679
TRAF3IP2-AS1	1.41307	5.10963	25.2917	1.61697e-89	2.846e-88	193.079
SLC2A1-AS1	-2.0199	4.40699	-25.2865	1.7085e-89	3.00283e-88	193.024
RP11-12M5.4	-3.37653	2.79683	-25.2834	1.76563e-89	3.09886e-88	192.991
RP11-217B7.2	-3.77319	4.04384	-25.2419	2.75056e-89	4.82068e-88	192.547
RP11-415J8.5	-3.26739	3.17942	-25.2311	3.08817e-89	5.40474e-88	192.432
RP11-626G11.4	-2.91603	3.18839	-25.2202	3.47054e-89	6.06536e-88	192.315
RP11-845M18.6	-3.7392	3.19827	-25.2195	3.49577e-89	6.10087e-88	192.308
RP11-544M22.8	-3.11133	2.60508	-25.1558	6.90811e-89	1.20392e-87	191.627
AC007389.3	-4.93484	4.25132	-25.1316	8.95205e-89	1.55793e-87	191.367
RP11-24F11.2	-3.37723	3.74935	-25.1185	1.02947e-88	1.78908e-87	191.228
AC092171.4	-1.81299	5.77916	-25.1098	1.13065e-88	1.96217e-87	191.134
AC068282.3	-2.46941	4.55229	-25.0807	1.54345e-88	2.67481e-87	190.823
RP3-522D1.1	-3.47952	4.18199	-25.0689	1.75114e-88	3.03051e-87	190.697
AC016747.3	-2.12845	6.43436	-25.0222	2.88615e-88	4.98777e-87	190.197
RP3-412A9.16	-2.04481	4.68408	-25.0104	3.27427e-88	5.65062e-87	190.071
RP11-617B3.2	2.77395	1.00224	24.9897	4.08817e-88	7.04542e-87	189.849
AC145343.2	-2.74136	4.43701	-24.9809	4.48807e-88	7.72384e-87	189.755
RP11-689K5.3	-4.15925	3.96991	-24.9771	4.67761e-88	8.03887e-87	189.714
RP11-174G6.1	-3.59516	3.48768	-24.9502	6.23445e-88	1.06996e-86	189.427
RP11-187A9.3	-3.4243	3.79766	-24.9423	6.78836e-88	1.16341e-86	189.342
RP3-323P24.3	-1.96825	4.1742	-24.9106	9.53029e-88	1.63107e-86	189.003
RP11-465N4.4	-1.88227	5.7219	-24.9088	9.71564e-88	1.6605e-86	188.983
RP11-326K13.4	-1.65162	4.01068	-24.8953	1.12355e-87	1.91762e-86	188.838
CTD-2033A16.3	-3.29779	3.07334	-24.8905	1.18196e-87	2.01453e-86	188.787
RP11-428J1.5	-1.66449	5.78755	-24.8641	1.569e-87	2.67054e-86	188.504
RP1-86C11.7	-3.3702	4.80175	-24.8377	2.08166e-87	3.53826e-86	188.221
RP11-923I11.3	1.56302	0.29453	24.8369	2.09897e-87	3.56278e-86	188.213
CTB-171A8.1	-2.81616	4.64767	-24.8337	2.17207e-87	3.68183e-86	188.179
RP5-1112D6.4	-2.0781	6.22129	-24.8255	2.37123e-87	4.01392e-86	188.091
RP11-96D1.6	-3.19326	2.95866	-24.801	3.08405e-87	5.21343e-86	187.828
RP11-545I5.3	1.5865	4.45188	24.7952	3.28046e-87	5.53791e-86	187.767
RP4-533D7.5	-3.93383	3.2514	-24.7768	3.99677e-87	6.73796e-86	187.569
SNHG14	3.10191	5.37204	24.7679	4.39993e-87	7.40755e-86	187.473
CTD-2527I21.7	-3.20339	2.89658	-24.7609	4.74298e-87	7.97426e-86	187.398
BCYRN1	-3.2467	4.5777	-24.7604	4.76446e-87	7.99952e-86	187.393
RP11-370A5.1	-3.05464	2.84416	-24.745	5.62421e-87	9.43026e-86	187.228
RP11-319G9.3	-1.95377	2.95705	-24.7336	6.34943e-87	1.06319e-85	187.106
AC009120.6	1.75518	5.57492	24.7227	7.14343e-87	1.19452e-85	186.988
RP3-500L14.2	-2.64702	4.40128	-24.7199	7.35929e-87	1.22896e-85	186.959
ARHGEF7-AS2	2.33315	0.854118	24.6984	9.26186e-87	1.5446e-85	186.729
RP11-138I1.3	-3.08209	4.52564	-24.6862	1.05559e-86	1.75805e-85	186.598
RP5-1157M23.2	-1.83291	4.22032	-24.6813	1.11314e-86	1.8514e-85	186.545
RP11-49O14.2	-2.39986	3.64311	-24.6779	1.15491e-86	1.91829e-85	186.508
RP11-738E22.3	-2.54998	4.53528	-24.6298	1.93309e-86	3.20655e-85	185.993
RP11-56B16.5	-3.10307	2.67578	-24.6205	2.1357e-86	3.5379e-85	185.893
RP11-757G1.5	-2.84338	3.27484	-24.612	2.34043e-86	3.87187e-85	185.802
RP11-344P13.6	-4.09035	3.621	-24.5698	3.67992e-86	6.07971e-85	185.349
RP11-626G11.5	-2.75689	2.89452	-24.5674	3.77818e-86	6.23374e-85	185.323
RP11-983P16.2	-2.8202	3.56532	-24.5227	6.10079e-86	1.00525e-84	184.844
RP11-21L19.1	-4.0817	4.62309	-24.5075	7.18422e-86	1.1822e-84	184.68
RP11-456I15.2	-4.03681	3.32307	-24.4991	7.85983e-86	1.29166e-84	184.591
RP11-350N15.5	-1.90723	4.24658	-24.4786	9.80109e-86	1.60855e-84	184.37
CTD-2545M3.8	1.79197	0.337674	24.4623	1.16767e-85	1.91383e-84	184.195
RP11-143E21.6	-3.69927	3.04191	-24.4596	1.20105e-85	1.96594e-84	184.167
RP3-413H6.2	-3.38079	3.97363	-24.4523	1.29922e-85	2.12384e-84	184.088
AC010976.2	1.76294	3.6725	24.4474	1.37008e-85	2.23671e-84	184.035
CTD-2270L9.4	-1.44846	5.41675	-24.409	2.06919e-85	3.37359e-84	183.623
RP11-353K11.1	-1.73694	5.31114	-24.4005	2.2652e-85	3.68832e-84	183.532
CTD-2349P21.5	-2.75169	3.86575	-24.3988	2.30841e-85	3.75374e-84	183.513
RP11-671J11.4	1.71239	0.428495	24.3939	2.43172e-85	3.94908e-84	183.461
RP11-276H7.2	-2.4351	4.50783	-24.381	2.79397e-85	4.53142e-84	183.323
CTD-2311M21.3	3.15458	2.50224	24.3458	4.07789e-85	6.60512e-84	182.944
KB-1562D12.1	-4.08953	3.42209	-24.3263	5.03159e-85	8.13922e-84	182.734
RP5-951N9.2	-3.15268	2.70117	-24.323	5.20993e-85	8.41671e-84	182.7
RP11-522B15.3	2.41187	3.70383	24.3171	5.54899e-85	8.9528e-84	182.637
RP5-821D11.7	-1.20143	5.02536	-24.2763	8.60337e-85	1.38627e-83	182.198
RP11-167N4.2	-3.6243	3.93084	-24.2761	8.62253e-85	1.38755e-83	182.196
TLR8-AS1	-4.14952	3.47992	-24.2603	1.0217e-84	1.642e-83	182.026
SEMA3B-AS1	-2.50794	5.80307	-24.2539	1.09474e-84	1.75712e-83	181.957
CTD-2203K17.1	-2.64752	5.37935	-24.2461	1.19091e-84	1.90899e-83	181.873
AC005624.2	-3.39902	2.84692	-24.2313	1.39569e-84	2.23437e-83	181.714
CTD-2265O21.7	-3.2202	2.66614	-24.2257	1.48212e-84	2.36967e-83	181.654
AC073046.25	-3.30184	4.83371	-24.2204	1.56976e-84	2.50656e-83	181.597
CTC-499B15.8	-3.18172	2.87627	-24.2139	1.6832e-84	2.68423e-83	181.527
RP11-73K9.3	-2.83933	4.21403	-24.211	1.73712e-84	2.76666e-83	181.496
RP11-967K21.1	-1.6148	5.47431	-24.2065	1.8233e-84	2.90019e-83	181.447
FAM138B	2.68857	1.0405	24.1956	2.04835e-84	3.25399e-83	181.331
GAS5-AS1	-1.49296	5.2338	-24.1719	2.64513e-84	4.19665e-83	181.075
ARMCX3-AS1	3.13332	1.14976	24.17	2.69812e-84	4.27525e-83	181.055
RP4-752I6.1	-3.26782	2.68105	-24.1595	3.01988e-84	4.77896e-83	180.943
RP11-180P8.1	-3.25849	3.54627	-24.1047	5.44682e-84	8.60861e-83	180.353
RP11-546K22.1	-2.7904	3.38608	-24.1022	5.59795e-84	8.83621e-83	180.326
RP11-98G7.1	-3.04348	3.24526	-24.1004	5.70556e-84	8.9946e-83	180.307
LA16c-325D7.1	-3.91231	3.21834	-24.0694	7.96256e-84	1.25367e-82	179.973
Z69666.2	-2.23168	3.71104	-24.0428	1.06e-83	1.66681e-82	179.687
AC144450.2	-3.78214	3.21465	-24.036	1.14103e-83	1.79195e-82	179.614
RP11-6N17.6	2.49367	0.4699	24.0311	1.20162e-83	1.88471e-82	179.562
RP11-539L10.2	-2.18746	3.1204	-24.0162	1.41139e-83	2.21094e-82	179.401
RP11-426L16.3	-2.75362	3.6498	-24.001	1.66139e-83	2.59927e-82	179.238
RP11-314A20.2	-2.58806	4.61603	-23.9864	1.94577e-83	3.04036e-82	179.08
RP11-944L7.4	-2.30113	4.12624	-23.9606	2.56697e-83	4.00596e-82	178.803
CTB-186G2.4	-4.10866	3.33444	-23.9513	2.83879e-83	4.42459e-82	178.702
RP11-351I21.11	3.21935	2.5608	23.9307	3.5424e-83	5.51431e-82	178.481
RP11-305E6.4	-1.44622	4.91867	-23.9251	3.76193e-83	5.84869e-82	178.421
CTD-2047H16.2	-3.34055	4.46251	-23.9178	4.07106e-83	6.32136e-82	178.342
RP11-864I4.3	-3.90787	3.36609	-23.9144	4.22115e-83	6.54622e-82	178.306
RP11-13K12.5	-3.78467	4.72658	-23.9058	4.63239e-83	7.17499e-82	178.213
RP11-550A5.2	-2.81654	3.00775	-23.9041	4.71771e-83	7.29801e-82	178.194
ZRANB2-AS2	1.59618	2.80215	23.9004	4.90577e-83	7.57948e-82	178.155
RP11-680F8.3	-1.75562	3.96717	-23.8992	4.97308e-83	7.6739e-82	178.142
RP11-363E7.4	-1.81618	6.02628	-23.8946	5.22313e-83	8.04973e-82	178.093
AC144450.1	-4.03314	3.46376	-23.8883	5.59069e-83	8.60549e-82	178.025
RP11-661C3.2	-3.26481	3.46995	-23.8859	5.73791e-83	8.82114e-82	177.999
OGFR-AS1	-2.5993	3.37601	-23.8741	6.51551e-83	1.00042e-81	177.872
CROCCP2	-1.3309	6.22534	-23.847	8.72277e-83	1.33767e-81	177.58
AC087501.1	-2.89029	2.45106	-23.8465	8.76932e-83	1.34315e-81	177.575
RP1-80N2.2	-3.91279	3.8296	-23.8439	9.01883e-83	1.37966e-81	177.547
RP4-610C12.4	-2.75664	3.36686	-23.8165	1.21143e-82	1.85091e-81	177.252
AC007249.3	-2.7652	3.6421	-23.7714	1.96886e-82	3.00445e-81	176.766
RP11-505E24.3	-3.15377	4.10697	-23.7467	2.56845e-82	3.9146e-81	176.5
RP11-657O9.1	-4.72589	4.20428	-23.7273	3.16527e-82	4.81828e-81	176.291
RP11-15E18.1	-2.49984	4.14249	-23.7259	3.21298e-82	4.88491e-81	176.276
RP11-96D1.5	-2.83435	3.46851	-23.7244	3.26663e-82	4.96039e-81	176.26
RP11-46H11.3	-1.95484	4.40226	-23.7237	3.29249e-82	4.99354e-81	176.252
RP4-614O4.11	-3.16835	4.03114	-23.7165	3.55774e-82	5.38924e-81	176.175
RP11-841O20.2	2.35793	0.44432	23.703	4.11592e-82	6.22715e-81	176.029
AC009506.1	-1.38406	6.0991	-23.6789	5.33328e-82	8.0591e-81	175.77
RP11-474B12.1	-2.81593	2.78567	-23.6561	6.81861e-82	1.0291e-80	175.524
RP11-517O13.1	-2.94219	3.02065	-23.6433	7.82451e-82	1.17948e-80	175.387
RP11-484K9.4	-2.65926	3.41264	-23.6373	8.35359e-82	1.25771e-80	175.321
RP11-344B5.2	-2.65351	6.6903	-23.6362	8.44938e-82	1.27059e-80	175.31
SNHG1	1.12256	8.29831	23.5931	1.34477e-81	2.01976e-80	174.845
AC010504.2	-1.80922	4.88586	-23.5926	1.35241e-81	2.02878e-80	174.84
RP11-522I20.3	-1.5154	5.49511	-23.5908	1.37911e-81	2.06634e-80	174.82
TMEM44-AS1	-1.57652	6.5896	-23.5735	1.6618e-81	2.48688e-80	174.634
AP001062.9	-4.10119	3.32837	-23.5717	1.69284e-81	2.53027e-80	174.615
CTC-548K16.6	-2.54477	3.8678	-23.5425	2.32025e-81	3.46388e-80	174.3
RP11-181B11.1	-3.33686	2.98901	-23.5327	2.57948e-81	3.84625e-80	174.194
RP11-299J3.8	1.41485	5.50242	23.5309	2.6289e-81	3.91522e-80	174.175
RP11-63A1.1	-3.39512	2.81192	-23.5306	2.63767e-81	3.92358e-80	174.172
RP11-634H22.1	-2.0017	5.08621	-23.5285	2.69941e-81	4.0106e-80	174.149
RP11-179B2.2	-1.72439	4.01692	-23.524	2.83184e-81	4.20232e-80	174.101
MIR503HG	3.12938	5.71594	23.5203	2.9476e-81	4.36887e-80	174.061
LINC00839	-2.8447	5.82871	-23.5117	3.23351e-81	4.78691e-80	173.968
RP11-42I10.1	-2.24173	2.66933	-23.5045	3.49631e-81	5.16979e-80	173.89
RP11-27G24.1	-3.32471	3.65147	-23.5037	3.52694e-81	5.20886e-80	173.881
CTC-523E23.11	-3.04146	4.69604	-23.4937	3.9261e-81	5.79146e-80	173.774
RP11-256I23.2	2.55523	4.74816	23.4832	4.39993e-81	6.4827e-80	173.66
RP11-703H8.7	-3.59717	3.03461	-23.4814	4.4863e-81	6.6021e-80	173.641
RP11-473O4.3	-3.16945	2.66905	-23.475	4.80575e-81	7.06383e-80	173.572
RP11-414H17.5	-3.15631	3.83999	-23.4741	4.85244e-81	7.124e-80	173.562
RP11-656D10.6	-2.98247	3.70071	-23.4618	5.53954e-81	8.12313e-80	173.43
AC062028.1	-2.18985	2.33847	-23.435	7.39333e-81	1.08287e-79	173.141
RP11-318A15.2	-2.23628	3.33239	-23.4337	7.5022e-81	1.09752e-79	173.127
AC012360.6	2.7387	3.87328	23.43	7.81003e-81	1.1412e-79	173.086
RP11-316M1.12	2.2017	0.414882	23.4292	7.87487e-81	1.14932e-79	173.078
RP11-408H1.3	-2.99451	2.7298	-23.4285	7.93249e-81	1.15637e-79	173.071
RP11-92K15.3	-2.94119	3.13024	-23.4181	8.87413e-81	1.29212e-79	172.959
CTC-497E21.3	-4.2291	3.61942	-23.4173	8.95149e-81	1.30185e-79	172.95
AC003090.1	3.18242	2.12495	23.4078	9.91453e-81	1.44022e-79	172.848
USP2-AS1	-2.16734	4.46764	-23.4025	1.05037e-80	1.52402e-79	172.79
SYNPR-AS1	-4.54589	3.68928	-23.3986	1.09512e-80	1.5871e-79	172.749
RP11-661A12.9	-2.93182	2.69318	-23.387	1.24103e-80	1.79645e-79	172.623
USP30-AS1	-3.27557	4.46312	-23.3855	1.26101e-80	1.82324e-79	172.608
RP11-864I4.4	-2.66541	4.32388	-23.3667	1.54463e-80	2.23071e-79	172.405
RP11-386G11.5	-1.68444	3.29247	-23.3618	1.62838e-80	2.34893e-79	172.352
RP4-717I23.3	1.57234	6.27562	23.3546	1.7605e-80	2.53655e-79	172.274
RP11-613D13.4	-2.29634	2.27341	-23.3411	2.03638e-80	2.93063e-79	172.128
RP11-433J8.1	-3.37265	3.28873	-23.2936	3.39962e-80	4.88686e-79	171.616
RP11-446N19.1	-2.7062	4.95407	-23.2839	3.77524e-80	5.42051e-79	171.511
AC013264.2	-4.36712	4.12005	-23.2815	3.87532e-80	5.55776e-79	171.485
RP11-219G17.4	-3.24219	3.16452	-23.2691	4.42949e-80	6.34519e-79	171.352
RP4-633O19__A.1	-2.62502	3.83172	-23.2448	5.7581e-80	8.23888e-79	171.089
AC084809.2	-2.5702	3.5254	-23.2329	6.54474e-80	9.35362e-79	170.961
DDX39B-AS1	-2.78866	3.41944	-23.2291	6.82375e-80	9.74114e-79	170.92
RP11-432J24.2	-3.77438	3.24117	-23.2287	6.85345e-80	9.77228e-79	170.915
CTA-126B4.7	-3.67581	3.04294	-23.221	7.44176e-80	1.0599e-78	170.833
RP11-1124B17.1	-2.7052	2.20898	-23.2078	8.58048e-80	1.22067e-78	170.691
RP11-677O4.6	4.03263	1.81533	23.1822	1.13155e-79	1.60792e-78	170.414
AF196972.9	-2.44628	3.82867	-23.1804	1.15361e-79	1.63739e-78	170.395
AC005329.7	2.43151	1.97865	23.17	1.29147e-79	1.83096e-78	170.282
RP11-429D19.1	-2.91322	2.69299	-23.1396	1.79217e-79	2.53792e-78	169.954
LINC00657	-1.08277	9.02632	-23.1381	1.82138e-79	2.57634e-78	169.938
CTD-2532N20.1	-3.18578	3.82383	-23.1371	1.84094e-79	2.60104e-78	169.927
MIMT1	3.18346	1.97885	23.1315	1.95616e-79	2.76068e-78	169.867
AC010987.6	-3.42106	3.03176	-23.1065	2.56165e-79	3.61108e-78	169.597
RP11-545E17.3	-1.65081	5.73595	-23.0861	3.19273e-79	4.49558e-78	169.377
LINC00467	-1.55347	5.58944	-23.0819	3.34259e-79	4.70125e-78	169.331
RP11-131L23.1	-1.99955	2.6739	-23.0787	3.46061e-79	4.86172e-78	169.296
RP4-545C24.1	2.33658	3.73578	23.0776	3.50015e-79	4.91171e-78	169.285
HLA-F-AS1	2.05667	3.99522	23.0293	5.89757e-79	8.2666e-78	168.763
PAXIP1-AS1	-1.23762	6.96245	-23.0245	6.21466e-79	8.70123e-78	168.711
WAC-AS1	-1.12789	7.13895	-23.0226	6.34405e-79	8.87236e-78	168.691
RP11-301O19.1	-1.97434	5.27257	-23.0179	6.66825e-79	9.31526e-78	168.641
AC011747.4	-2.44417	2.44713	-23.0124	7.07974e-79	9.87895e-78	168.581
RP11-25C19.3	-3.40437	2.76286	-22.9987	8.20549e-79	1.14369e-77	168.433
RP11-276H7.3	-3.13777	3.77117	-22.9817	9.86133e-79	1.37294e-77	168.25
RP11-388C12.1	-2.61943	3.59687	-22.9708	1.10961e-78	1.54311e-77	168.132
RP11-773H22.4	-2.75153	3.84719	-22.9511	1.37338e-78	1.9078e-77	167.918
RP3-443C4.2	-4.09223	3.44	-22.9289	1.74446e-78	2.42055e-77	167.679
AL133245.2	-2.17882	3.23562	-22.9186	1.9499e-78	2.7026e-77	167.568
LNX1-AS2	-2.71322	2.86113	-22.9121	2.09241e-78	2.89688e-77	167.498
RP11-421M1.8	-1.89634	4.22303	-22.911	2.11751e-78	2.92836e-77	167.486
RP11-467J12.4	-3.25604	2.78037	-22.9035	2.29517e-78	3.17051e-77	167.405
AC115522.3	-3.05758	2.95867	-22.8836	2.84625e-78	3.92739e-77	167.19
CTA-363E6.2	-3.50423	3.00952	-22.8783	3.01507e-78	4.1557e-77	167.132
RP11-47L3.1	-3.77662	5.38107	-22.8668	3.41261e-78	4.6984e-77	167.009
CTD-3092A11.2	1.84298	5.23784	22.8578	3.76168e-78	5.17325e-77	166.911
RP1-90G24.6	-3.58929	3.35978	-22.8562	3.82842e-78	5.25919e-77	166.894
CTC-501O10.1	-3.91988	4.55006	-22.85	4.09168e-78	5.61462e-77	166.827
RP11-396C23.4	-2.18711	4.43526	-22.8441	4.3635e-78	5.98099e-77	166.763
LINC00899	1.6843	5.05687	22.8368	4.72187e-78	6.46505e-77	166.684
RP11-613D13.8	3.32277	2.55102	22.8286	5.15477e-78	7.04998e-77	166.596
CTA-384D8.35	-3.39554	3.8222	-22.8182	5.76961e-78	7.88216e-77	166.484
RP11-391L3.1	1.95336	0.368084	22.8124	6.14019e-78	8.37919e-77	166.421
RP13-188A5.1	-1.35387	4.97261	-22.7807	8.65565e-78	1.17989e-76	166.078
RP11-1348G14.5	-2.85716	3.5335	-22.7733	9.37095e-78	1.27599e-76	165.999
RP11-250B2.3	1.92273	4.43459	22.7675	9.97858e-78	1.35724e-76	165.936
RP11-48B3.4	-2.01419	4.9767	-22.761	1.07085e-77	1.45493e-76	165.865
RP11-401F2.3	-1.5898	4.17238	-22.7607	1.07411e-77	1.45776e-76	165.862
RP11-973H7.3	-1.34322	5.23934	-22.7505	1.19938e-77	1.62598e-76	165.752
AC005606.15	2.05048	0.386387	22.7441	1.28536e-77	1.74064e-76	165.683
RP11-135L13.4	2.51391	0.473713	22.7429	1.30172e-77	1.76087e-76	165.67
ZNRD1-AS1	1.48701	4.39907	22.7421	1.31373e-77	1.77519e-76	165.661
SCGB1B2P	-2.30999	5.78371	-22.7231	1.6124e-77	2.17639e-76	165.456
RP11-875O11.3	-3.20896	2.96895	-22.6979	2.1183e-77	2.85614e-76	165.183
AC025165.8	2.33645	3.92328	22.6938	2.21252e-77	2.97993e-76	165.14
RP5-1065P14.2	-4.38608	4.07256	-22.6798	2.57621e-77	3.466e-76	164.988
RP11-798G7.8	2.46215	2.22829	22.649	3.5916e-77	4.82685e-76	164.656
RP11-46I8.3	-3.22383	2.98403	-22.6375	4.0706e-77	5.46467e-76	164.531
AP001626.1	-3.60102	3.11545	-22.6361	4.13139e-77	5.54027e-76	164.516
RP11-624G17.3	1.69416	0.319242	22.6301	4.40856e-77	5.90556e-76	164.451
RP11-131L23.2	-3.15466	3.15575	-22.6284	4.48715e-77	6.00434e-76	164.433
RP11-702L15.4	-3.14985	2.6638	-22.6276	4.53004e-77	6.05521e-76	164.424
LINC00621	-3.60073	4.6708	-22.6171	5.07481e-77	6.77607e-76	164.31
RP11-417O11.5	-3.11623	3.22991	-22.6105	5.44959e-77	7.26866e-76	164.239
TRHDE-AS1	3.98644	2.88597	22.6103	5.45925e-77	7.27372e-76	164.237
RP11-182N22.8	-3.32362	2.92949	-22.6046	5.80746e-77	7.72935e-76	164.175
AC016700.5	-2.05081	6.02063	-22.598	6.23597e-77	8.29077e-76	164.104
RP11-483F11.7	-3.49889	3.60052	-22.5846	7.21127e-77	9.57716e-76	163.959
RP11-567G11.1	-5.31356	4.49478	-22.5764	7.8747e-77	1.04471e-75	163.871
RP11-402D21.2	-2.48059	3.71821	-22.5759	7.92365e-77	1.05007e-75	163.865
AC073257.2	-3.56654	3.49608	-22.5735	8.13127e-77	1.07644e-75	163.839
RP11-126O1.5	-2.18473	3.6937	-22.5647	8.93566e-77	1.18166e-75	163.745
OSTN-AS1	-3.49941	3.50629	-22.5599	9.4201e-77	1.2444e-75	163.692
CD27-AS1	1.17637	7.45366	22.5553	9.89158e-77	1.30529e-75	163.643
RP11-505E24.2	-3.7725	3.27001	-22.5445	1.11264e-76	1.46668e-75	163.525
RP11-15H20.6	1.32212	5.53902	22.5443	1.11451e-76	1.46757e-75	163.524
RP4-597N16.4	-2.78119	4.03547	-22.534	1.2456e-76	1.63845e-75	163.413
RP1-102K2.8	-3.19378	3.81136	-22.5338	1.24912e-76	1.64134e-75	163.41
CTD-2002H8.2	-2.0308	4.7491	-22.5103	1.61032e-76	2.11372e-75	163.156
LINC00284	-3.81949	4.54803	-22.5095	1.6244e-76	2.12994e-75	163.147
TMEM51-AS1	1.83867	3.97879	22.5079	1.65194e-76	2.16376e-75	163.13
RP11-253E3.3	-2.11281	4.85056	-22.4798	2.23789e-76	2.92816e-75	162.827
RP11-579D7.4	-2.80235	4.53885	-22.4742	2.37787e-76	3.10804e-75	162.766
RP11-113K21.4	-3.38635	2.74824	-22.4701	2.48549e-76	3.2436e-75	162.722
XXbac-BPG27H4.8	-3.54516	2.93912	-22.4701	2.48682e-76	3.2436e-75	162.721
LL21NC02-1C16.2	-2.83286	3.79632	-22.4694	2.50536e-76	3.26105e-75	162.714
RP4-680D5.2	-1.83785	3.18571	-22.4694	2.50546e-76	3.26105e-75	162.714
AC098617.1	2.20512	1.17604	22.4055	5.00237e-76	6.50413e-75	162.023
RP11-116G8.5	1.71821	0.323775	22.3957	5.55668e-76	7.21727e-75	161.918
CTD-3157E16.1	-1.90633	6.73141	-22.3952	5.59239e-76	7.25606e-75	161.911
MID1IP1-AS1	-2.33412	4.90972	-22.3752	6.93895e-76	8.99378e-75	161.696
CHRM3-AS2	2.64116	2.08135	22.3689	7.43025e-76	9.62051e-75	161.627
CTD-2297D10.2	4.43453	2.62396	22.3558	8.56332e-76	1.1076e-74	161.485
RP11-97O12.7	2.21919	3.63202	22.3531	8.80956e-76	1.13826e-74	161.457
RP11-770G2.2	-3.28138	3.78105	-22.3483	9.28767e-76	1.19879e-74	161.404
CITF22-1A6.3	1.46464	3.52149	22.3354	1.06704e-75	1.37583e-74	161.266
LINC00982	3.65948	2.64314	22.3233	1.2165e-75	1.56691e-74	161.135
RP11-38J22.3	-3.79577	3.11859	-22.3232	1.21852e-75	1.56788e-74	161.133
AC011247.3	-3.3139	3.56065	-22.3084	1.42929e-75	1.83717e-74	160.973
RP11-58K22.4	-3.07535	2.7437	-22.3078	1.43857e-75	1.84719e-74	160.967
RP11-498C9.2	2.28342	0.43028	22.3005	1.55679e-75	1.99691e-74	160.888
RP11-665C16.6	-2.73115	2.69163	-22.2958	1.63868e-75	2.09978e-74	160.837
RP11-165F24.5	-3.13878	3.48655	-22.2906	1.73299e-75	2.21833e-74	160.781
LA16c-380H5.4	-3.71579	3.1465	-22.2584	2.45414e-75	3.13821e-74	160.433
RP1-256G22.2	-2.83266	2.56119	-22.2434	2.88915e-75	3.69067e-74	160.27
AC012442.6	-2.01042	3.94955	-22.2379	3.06417e-75	3.91021e-74	160.211
YTHDF3-AS1	-1.71476	5.32684	-22.2365	3.11146e-75	3.9647e-74	160.196
RP11-689P11.2	2.06106	3.73468	22.2365	3.11327e-75	3.9647e-74	160.195
AC010894.3	-1.86294	5.55183	-22.232	3.26538e-75	4.15414e-74	160.148
AC012442.5	-2.40481	4.36171	-22.218	3.8019e-75	4.83173e-74	159.996
LINC00924	2.72643	3.47785	22.1618	6.98517e-75	8.86817e-74	159.388
RP11-709A23.1	-2.32732	2.85854	-22.1561	7.42467e-75	9.41649e-74	159.327
CTB-129O4.1	-1.94545	5.55044	-22.1497	7.95798e-75	1.00825e-73	159.257
AC004112.4	-2.95259	2.56276	-22.1407	8.7748e-75	1.11061e-73	159.16
MAST4-AS1	-2.1847	4.06734	-22.1287	9.9864e-75	1.26267e-73	159.03
RP11-540O11.1	-1.86189	3.75451	-22.1283	1.00334e-74	1.26731e-73	159.026
AGAP11	2.45428	1.9736	22.1276	1.01051e-74	1.27507e-73	159.018
AF064858.6	1.89487	1.3254	22.1261	1.02729e-74	1.29493e-73	159.002
CTC-559E9.8	-1.86358	5.78475	-22.1181	1.12096e-74	1.41156e-73	158.915
RP11-796E10.1	-4.88882	4.05304	-22.0981	1.39048e-74	1.74918e-73	158.699
RP11-1143G9.4	2.05731	0.387672	22.0957	1.4273e-74	1.79368e-73	158.673
AC012499.1	-4.32141	3.86459	-22.091	1.50247e-74	1.88623e-73	158.622
AC018462.2	-2.05188	2.74868	-22.0619	2.05874e-74	2.58197e-73	158.307
RP11-541P9.3	-2.78585	2.66193	-22.0612	2.07311e-74	2.59736e-73	158.3
RP11-1348G14.4	-1.32015	4.65217	-22.0592	2.11914e-74	2.65235e-73	158.278
AC002467.7	-1.37158	5.59121	-22.051	2.3165e-74	2.89644e-73	158.189
AC068580.5	-3.45677	4.35735	-22.0223	3.16107e-74	3.94847e-73	157.879
RP11-1379J22.5	-2.02169	4.53597	-22.019	3.27551e-74	4.0873e-73	157.843
AC004895.4	-2.38147	2.26752	-22.0067	3.74243e-74	4.66523e-73	157.71
STAU2-AS1	-2.41201	2.46894	-21.9929	4.34148e-74	5.40656e-73	157.561
AC005076.5	-1.4796	5.24252	-21.9922	4.37758e-74	5.44604e-73	157.553
AGBL5-IT1	-2.56252	4.33362	-21.9852	4.71914e-74	5.86508e-73	157.478
RP11-53B2.4	-3.18685	2.71928	-21.9811	4.93301e-74	6.12474e-73	157.434
RP11-50C13.1	-1.85776	4.99514	-21.9722	5.43423e-74	6.7403e-73	157.337
CTD-2562J15.4	-2.38544	3.39931	-21.9714	5.4825e-74	6.79336e-73	157.328
RP11-539I5.1	-1.48119	5.23183	-21.9655	5.84462e-74	7.23483e-73	157.264
RP1-102G20.5	-2.7718	2.51886	-21.961	6.13498e-74	7.58667e-73	157.216
RP3-404F18.5	-2.82963	3.89195	-21.955	6.54431e-74	8.0848e-73	157.151
RP4-564M11.2	-3.74718	3.84098	-21.9435	7.4105e-74	9.14576e-73	157.027
RP11-69H14.6	1.55862	0.371193	21.9413	7.59201e-74	9.36046e-73	157.003
GDNF-AS1	2.99602	2.93312	21.9361	8.02995e-74	9.89057e-73	156.947
RP11-475O23.2	-3.71318	3.30691	-21.9215	9.40525e-74	1.1573e-72	156.789
RP11-677M14.2	-3.56185	3.56427	-21.9108	1.05643e-73	1.29864e-72	156.673
LINC00637	-2.09427	2.67848	-21.9085	1.08226e-73	1.32907e-72	156.648
RP4-610C12.3	-2.58247	5.44399	-21.8944	1.26167e-73	1.54786e-72	156.495
RP5-1119A7.14	-3.35236	3.00664	-21.8916	1.30013e-73	1.59346e-72	156.465
CTD-3252C9.2	-3.54683	3.61302	-21.8876	1.35686e-73	1.66135e-72	156.422
RP11-44F21.5	-3.90797	4.32824	-21.8663	1.71038e-73	2.09214e-72	156.191
RP11-505K9.1	-1.84648	5.81617	-21.8626	1.77991e-73	2.17504e-72	156.151
RP11-20G13.1	-3.89766	3.24366	-21.845	2.15191e-73	2.62702e-72	155.961
RP11-464F9.20	-1.54525	4.84181	-21.8388	2.30275e-73	2.80841e-72	155.894
RP11-650L12.1	-3.16335	2.75541	-21.832	2.47875e-73	3.02008e-72	155.82
RP11-316M1.3	-2.97004	2.71305	-21.8197	2.83053e-73	3.4453e-72	155.687
RP11-571M6.17	-1.42125	5.66241	-21.8071	3.24289e-73	3.94334e-72	155.552
AC074011.2	-2.75786	3.33941	-21.7891	3.94375e-73	4.79089e-72	155.356
RP11-121A14.3	-3.43169	2.98903	-21.754	5.76273e-73	6.99373e-72	154.977
RP11-429J17.2	-1.65083	4.43453	-21.7468	6.22917e-73	7.55241e-72	154.899
RP11-644F5.11	-1.11064	6.29572	-21.7352	7.06962e-73	8.56301e-72	154.773
RP11-699L21.1	-2.29582	2.59004	-21.7231	8.05208e-73	9.74349e-72	154.643
TTLL10-AS1	-2.33184	2.15852	-21.7118	9.10608e-73	1.10081e-71	154.52
LA16c-429E7.1	-3.46174	2.90035	-21.7066	9.63221e-73	1.16328e-71	154.463
RP11-560J1.2	-1.83565	4.56255	-21.7034	9.96926e-73	1.20282e-71	154.429
RP11-977G19.12	-1.68827	5.35203	-21.6837	1.23351e-72	1.48681e-71	154.216
AC108488.4	1.47514	5.23771	21.6788	1.30049e-72	1.56603e-71	154.163
CTD-2562J17.7	-2.89825	2.8452	-21.6655	1.50178e-72	1.80666e-71	154.02
RP11-420L9.5	-1.67129	5.78345	-21.6577	1.63496e-72	1.96497e-71	153.935
THRB-IT1	-2.63052	2.39598	-21.6558	1.66916e-72	2.00413e-71	153.914
AC079767.4	-3.54466	3.38854	-21.6245	2.3431e-72	2.81058e-71	153.575
RP11-645C24.5	2.17046	3.5164	21.6153	2.58797e-72	3.10131e-71	153.476
AC114730.3	-2.63286	4.35928	-21.6057	2.86927e-72	3.43508e-71	153.372
UBL7-AS1	-1.20812	5.14854	-21.6049	2.89485e-72	3.46236e-71	153.364
CTC-203F4.2	-1.71453	4.21035	-21.6037	2.93193e-72	3.50333e-71	153.351
TSTD3	-1.25616	5.5416	-21.5999	3.05667e-72	3.64886e-71	153.309
PXN-AS1	1.06179	5.69538	21.5996	3.0672e-72	3.65791e-71	153.306
AC109826.1	-2.26018	3.37876	-21.5902	3.39417e-72	4.04396e-71	153.205
RP11-535M15.1	-2.42465	5.36615	-21.5777	3.88715e-72	4.62687e-71	153.069
MEIS1-AS2	-1.89626	4.77092	-21.5749	4.00476e-72	4.76228e-71	153.039
CTD-2192J16.11	-2.68308	3.23269	-21.5715	4.15558e-72	4.9369e-71	153.002
SRGAP3-AS4	-3.43829	3.71275	-21.5551	4.96429e-72	5.892e-71	152.825
AC004540.5	-2.16493	5.40334	-21.5271	6.72462e-72	7.97367e-71	152.521
RP4-569M23.4	-2.5679	2.67139	-21.5191	7.33015e-72	8.68336e-71	152.435
RP11-638I2.9	-2.89129	3.82449	-21.5168	7.51427e-72	8.89296e-71	152.41
DLG3-AS1	-3.11564	3.97069	-21.509	8.17751e-72	9.66866e-71	152.326
XXbac-B476C20.13	-2.31169	2.62235	-21.5088	8.19702e-72	9.68249e-71	152.323
AC074212.5	1.52703	5.51888	21.4736	1.20011e-71	1.41625e-70	151.942
CTD-2228K2.7	2.30938	6.12877	21.4696	1.25202e-71	1.47609e-70	151.9
RP11-686D22.4	-1.36344	5.82637	-21.4593	1.40044e-71	1.64951e-70	151.788
RP11-649E7.5	2.13671	0.402635	21.449	1.56557e-71	1.84226e-70	151.677
AC007285.6	-2.01675	3.51612	-21.4475	1.59185e-71	1.87141e-70	151.66
RP11-66N24.3	1.5953	5.37362	21.4457	1.62215e-71	1.90522e-70	151.641
RP11-1334A24.6	-3.07706	4.21493	-21.4311	1.9012e-71	2.23085e-70	151.483
RP5-1091N2.9	-2.66087	3.30162	-21.4271	1.98506e-71	2.32704e-70	151.439
RAD21-AS1	-2.08478	3.12374	-21.4253	2.0228e-71	2.36904e-70	151.421
AP000230.1	-2.90022	3.00851	-21.4164	2.22792e-71	2.60682e-70	151.324
RP11-10N16.3	-2.94862	2.64153	-21.4122	2.33293e-71	2.72711e-70	151.278
CTD-2376I4.1	-2.19561	3.95014	-21.3962	2.77309e-71	3.23859e-70	151.105
FAM215B	2.1803	2.90355	21.3944	2.82734e-71	3.29883e-70	151.086
RP11-123O10.4	-3.97204	3.48486	-21.376	3.44966e-71	4.02114e-70	150.887
PSORS1C3	-4.50335	4.78819	-21.3577	4.20798e-71	4.90048e-70	150.688
RP11-398J10.2	2.65698	1.27137	21.3463	4.76031e-71	5.5385e-70	150.565
RP11-218E20.3	-2.68395	2.72993	-21.3286	5.76151e-71	6.69708e-70	150.374
RP11-861E21.2	2.03124	3.37044	21.3242	6.04719e-71	7.02256e-70	150.326
SLC25A5-AS1	-1.2567	4.596	-21.3203	6.30455e-71	7.31458e-70	150.284
RP11-2N1.2	3.27617	1.88055	21.3163	6.58489e-71	7.63268e-70	150.241
CTB-35F21.3	-3.34496	2.88034	-21.3121	6.8929e-71	7.98224e-70	150.195
RP11-148B18.4	-3.20294	2.87168	-21.3076	7.23645e-71	8.37225e-70	150.147
AC002310.12	-1.26632	5.27755	-21.3031	7.59215e-71	8.77559e-70	150.099
RP11-515O17.2	1.9332	0.910374	21.2996	7.89161e-71	9.11323e-70	150.06
RP11-38L15.8	-1.84928	4.60774	-21.2805	9.69945e-71	1.11905e-69	149.854
RP11-817J15.2	-4.11083	3.4376	-21.2796	9.79405e-71	1.12891e-69	149.844
RP11-272D12.2	-2.89885	2.6169	-21.2722	1.06084e-70	1.22164e-69	149.764
RP1-122O8.7	-2.55322	3.26059	-21.2612	1.19544e-70	1.37537e-69	149.645
RP1-202O8.3	1.70301	0.320909	21.2497	1.35351e-70	1.55579e-69	149.521
AC141930.2	-3.39759	2.77524	-21.2313	1.65308e-70	1.89837e-69	149.321
RP11-37L2.1	-2.85028	4.61978	-21.2295	1.68506e-70	1.93329e-69	149.302
RP11-496D24.2	-3.25043	2.89669	-21.2029	2.24673e-70	2.57533e-69	149.014
RP11-390E23.6	-1.11626	6.34498	-21.1981	2.36697e-70	2.71063e-69	148.962
RP11-299H21.1	-1.61238	4.06382	-21.1956	2.43173e-70	2.78223e-69	148.935
RP11-20I23.13	3.42807	3.05373	21.1891	2.60853e-70	2.98176e-69	148.865
CTD-2006C1.2	1.4986	4.7185	21.1865	2.68248e-70	3.06347e-69	148.837
RP11-416I2.1	-2.63128	2.2897	-21.1686	3.25604e-70	3.71506e-69	148.644
CTD-2574D22.2	-1.93358	4.18547	-21.1636	3.43993e-70	3.92126e-69	148.589
CTC-513N18.6	-3.96063	3.48507	-21.1249	5.22441e-70	5.94997e-69	148.171
PDCD4-AS1	-1.4387	6.09649	-21.1233	5.31949e-70	6.05269e-69	148.153
RP11-363J20.2	-2.84764	2.41552	-21.1222	5.3804e-70	6.11638e-69	148.142
RP11-218M22.1	-1.67518	6.31414	-21.1218	5.4026e-70	6.13599e-69	148.138
RP11-575A19.2	-2.94235	3.68775	-21.1198	5.52124e-70	6.26499e-69	148.116
RP11-1000B6.5	-2.04771	3.57689	-21.1085	6.24311e-70	7.07762e-69	147.993
RP11-95H3.1	3.73828	2.64026	21.1079	6.28108e-70	7.11415e-69	147.987
RP11-110I1.12	-1.62809	5.21382	-21.1018	6.70921e-70	7.59213e-69	147.921
AP002954.4	-3.59872	3.36377	-21.0897	7.65314e-70	8.65238e-69	147.79
RP11-705O1.8	-1.71582	3.53203	-21.0865	7.92008e-70	8.94601e-69	147.755
RP13-580F15.2	-2.55218	2.83325	-21.0864	7.93144e-70	8.95069e-69	147.754
RABGAP1L-IT1	-2.75606	2.61905	-21.0789	8.60252e-70	9.69917e-69	147.673
RP11-35G9.3	-1.12555	5.28529	-21.0782	8.66603e-70	9.76189e-69	147.665
AC005592.2	-2.87601	2.84544	-21.0642	1.00834e-69	1.13481e-68	147.514
LINC00884	-2.32884	4.79832	-21.0637	1.01428e-69	1.14047e-68	147.508
GAS5	1.5665	9.71402	21.0633	1.01786e-69	1.14345e-68	147.505
RP11-326C3.2	-3.79221	6.77086	-21.0361	1.36633e-69	1.53353e-68	147.21
RP11-613M10.6	-1.68146	6.34769	-21.0182	1.65854e-69	1.85982e-68	147.017
RP11-206L10.9	1.45839	4.22784	20.9928	2.18278e-69	2.44546e-68	146.742
ZNF197-AS1	-2.20401	4.12323	-20.9892	2.2692e-69	2.53999e-68	146.703
RP11-219E7.1	-3.42584	3.0363	-20.973	2.70429e-69	3.02426e-68	146.528
PCAT7	-3.86272	3.36858	-20.97	2.79416e-69	3.12195e-68	146.495
RP6-24A23.3	3.44669	3.01209	20.967	2.88602e-69	3.22168e-68	146.463
RP11-556E13.1	-3.41097	3.29671	-20.9639	2.98472e-69	3.32887e-68	146.429
AP000695.4	-2.34847	3.66244	-20.9603	3.10291e-69	3.45757e-68	146.391
CTD-2651B20.1	2.83577	1.60329	20.948	3.54517e-69	3.94682e-68	146.257
RP11-615I2.2	2.08478	5.16306	20.9426	3.75744e-69	4.17939e-68	146.199
RP11-549B18.1	-2.23344	4.51	-20.9305	4.2849e-69	4.76181e-68	146.068
RP11-54A9.1	-2.85144	2.62785	-20.929	4.35745e-69	4.83809e-68	146.051
DIP2A-IT1	-3.08663	2.92712	-20.9273	4.43817e-69	4.9233e-68	146.033
RP11-667K14.3	-1.78631	5.50979	-20.9252	4.53849e-69	5.03009e-68	146.011
RP11-835E18.5	-2.10504	2.43979	-20.9214	4.72815e-69	5.23562e-68	145.97
CTD-2249K22.1	-2.93025	3.35003	-20.9136	5.14359e-69	5.69056e-68	145.886
SIAH2-AS1	-2.33883	4.2153	-20.909	5.40981e-69	5.97975e-68	145.835
RP11-400L8.2	-2.02276	4.61033	-20.9074	5.50338e-69	6.07776e-68	145.818
RP11-65M17.3	-2.77405	2.87343	-20.9023	5.81163e-69	6.41246e-68	145.764
RP11-10A14.5	-3.70675	4.59828	-20.8881	6.78175e-69	7.47621e-68	145.609
LINC00882	1.61619	4.27027	20.8846	7.04272e-69	7.75701e-68	145.572
TERC	-2.84076	2.64554	-20.88	7.39997e-69	8.14326e-68	145.522
RP11-559N14.5	-2.43305	2.28645	-20.8765	7.68885e-69	8.45364e-68	145.484
RP11-18B16.2	-2.72717	2.60815	-20.8635	8.84883e-69	9.72037e-68	145.343
RP11-705C15.4	-2.90042	2.48772	-20.8529	9.92567e-69	1.08936e-67	145.229
RP5-827C21.4	-1.47065	6.14267	-20.8448	1.08272e-68	1.18726e-67	145.142
RP11-505P4.7	-2.38432	2.70843	-20.8434	1.09997e-68	1.2051e-67	145.126
RP11-98D18.17	-2.79757	2.98711	-20.8308	1.25971e-68	1.37889e-67	144.99
CTD-2012I17.1	-4.06375	3.29799	-20.8272	1.31028e-68	1.43298e-67	144.951
RP11-20G6.3	1.69316	0.319053	20.8249	1.34315e-68	1.46764e-67	144.926
CTD-2589H19.6	-2.11036	4.45828	-20.8245	1.34882e-68	1.47253e-67	144.922
RP11-415I12.3	-3.00148	3.18962	-20.8204	1.41057e-68	1.53859e-67	144.877
RP11-573D15.2	-2.35385	2.9148	-20.7878	2.00744e-68	2.1877e-67	144.525
CTD-2568A17.1	-2.87245	3.0199	-20.7803	2.17706e-68	2.37047e-67	144.444
GNAS-AS1	-2.69324	3.49548	-20.7745	2.31851e-68	2.52227e-67	144.381
AC013271.3	2.90066	2.96692	20.7713	2.39956e-68	2.60815e-67	144.346
RP11-818O24.3	-2.23792	3.70224	-20.7679	2.48874e-68	2.70271e-67	144.31
RP11-426C22.5	1.94854	3.40485	20.7604	2.69813e-68	2.92755e-67	144.229
RP11-525K10.1	2.08939	0.535562	20.753	2.92535e-68	3.17131e-67	144.148
RC3H1-IT1	-2.81476	2.42836	-20.7512	2.98261e-68	3.23056e-67	144.129
RP5-899E9.1	-2.55981	3.08758	-20.7447	3.19823e-68	3.46108e-67	144.059
RP11-798M19.3	-2.91863	3.42868	-20.7389	3.40467e-68	3.68126e-67	143.997
CTD-2184C24.2	-1.95775	2.55727	-20.7316	3.68473e-68	3.9806e-67	143.918
AC006042.6	-3.00354	4.16156	-20.7313	3.69646e-68	3.98979e-67	143.915
LINC00883	1.33179	5.7471	20.7245	3.98216e-68	4.29442e-67	143.84
AC093627.7	-3.70291	3.38536	-20.7128	4.51963e-68	4.8698e-67	143.714
RP11-57G10.8	-1.80307	3.09964	-20.712	4.55532e-68	4.904e-67	143.706
RP11-10O17.3	-3.0056	3.02241	-20.708	4.75951e-68	5.11937e-67	143.662
AC103563.8	-4.05887	3.5931	-20.6877	5.92594e-68	6.36846e-67	143.443
CTB-55O6.10	-3.01913	3.26261	-20.686	6.03765e-68	6.48288e-67	143.424
RP11-278L15.2	-2.70465	2.41459	-20.6803	6.41921e-68	6.88662e-67	143.363
RP11-844P9.2	2.53578	5.38602	20.6797	6.46421e-68	6.9289e-67	143.356
RP11-886P16.6	-2.82707	2.45007	-20.6704	7.14295e-68	7.64981e-67	143.256
RP4-806M20.3	-2.90441	2.54556	-20.669	7.25499e-68	7.76309e-67	143.241
ST3GAL6-AS1	-2.68626	4.65417	-20.6619	7.8316e-68	8.37285e-67	143.164
RP5-968P14.2	-1.51434	4.41335	-20.6568	8.28148e-68	8.84619e-67	143.109
CBR3-AS1	1.47877	4.04529	20.6553	8.4099e-68	8.97563e-67	143.093
AC003003.5	-2.29066	1.8968	-20.6369	1.02725e-67	1.09541e-66	142.893
RP11-415J8.3	1.62462	4.62385	20.6341	1.05788e-67	1.1271e-66	142.864
AC016831.7	-1.89951	3.438	-20.628	1.13085e-67	1.20381e-66	142.797
RP13-516M14.4	-1.98089	3.17962	-20.6253	1.16342e-67	1.23742e-66	142.769
AC000068.5	-1.68023	3.73395	-20.6045	1.45685e-67	1.54819e-66	142.544
AC139099.5	2.29211	1.43152	20.6014	1.50663e-67	1.59972e-66	142.511
RP5-908M14.5	-2.73255	2.75329	-20.5967	1.58627e-67	1.68283e-66	142.459
RP11-4C20.4	-3.12804	2.73109	-20.5855	1.78942e-67	1.89672e-66	142.339
RP1-28H20.3	-2.08547	3.8372	-20.585	1.80048e-67	1.90681e-66	142.333
CTD-2525I3.5	-2.69537	3.17115	-20.5775	1.95082e-67	2.06427e-66	142.252
RP11-536C5.7	-1.57531	4.14655	-20.5718	2.07612e-67	2.19498e-66	142.19
RP11-61L19.1	-1.7872	2.31753	-20.559	2.38364e-67	2.51796e-66	142.052
RP11-977G19.5	-1.27693	6.67402	-20.5572	2.43047e-67	2.56524e-66	142.033
RP11-548B3.3	2.02929	0.382392	20.557	2.43741e-67	2.57038e-66	142.03
RP11-409K20.6	-3.29726	2.79149	-20.5437	2.81323e-67	2.96418e-66	141.887
RP11-173M1.4	-2.70123	2.72189	-20.539	2.9586e-67	3.1147e-66	141.836
RP11-498C9.15	-1.35215	5.50413	-20.5299	3.26545e-67	3.43482e-66	141.738
RP11-317J10.2	-2.75098	3.31986	-20.5091	4.0882e-67	4.2966e-66	141.513
AC005562.1	1.30201	4.12848	20.5033	4.35271e-67	4.57071e-66	141.45
AC006378.2	-2.21756	3.3525	-20.5004	4.49196e-67	4.71294e-66	141.419
RP11-20I23.8	2.20669	2.4315	20.4944	4.79414e-67	5.02574e-66	141.354
RP11-525K10.2	1.70793	0.367046	20.4284	9.7869e-67	1.0251e-65	140.641
CTD-2555O16.1	-2.64182	2.54354	-20.4191	1.08184e-66	1.13218e-65	140.541
RP11-54O7.18	-2.91947	2.59128	-20.4189	1.08419e-66	1.13369e-65	140.539
AP000692.10	-1.91451	3.57927	-20.407	1.23302e-66	1.28822e-65	140.41
RP11-325F22.2	-3.93239	4.65868	-20.4023	1.29766e-66	1.35462e-65	140.359
AC012531.25	2.73989	2.57532	20.4009	1.31808e-66	1.37477e-65	140.343
RP11-96C23.9	-2.79978	2.4994	-20.3985	1.35208e-66	1.40905e-65	140.318
RP11-66B24.2	-2.22827	4.40726	-20.3941	1.41767e-66	1.47617e-65	140.271
RP11-500C11.3	-1.30493	5.41805	-20.3935	1.42734e-66	1.48498e-65	140.264
RP11-1100L3.8	3.28265	4.86451	20.3756	1.73262e-66	1.80109e-65	140.07
RP11-517B11.4	-2.56987	3.08744	-20.3735	1.77231e-66	1.8408e-65	140.047
AP000487.6	-1.58435	4.6747	-20.3719	1.8015e-66	1.86954e-65	140.031
RP11-96K19.2	-1.45514	3.8812	-20.3639	1.96591e-66	2.03846e-65	139.944
HAS2-AS1	-2.91256	3.56001	-20.3556	2.14974e-66	2.22721e-65	139.855
FAM83A-AS1	-3.29193	3.07955	-20.3536	2.19673e-66	2.27399e-65	139.833
KMT2E-AS1	-1.2697	6.60817	-20.3415	2.50437e-66	2.59029e-65	139.702
RP11-337N6.2	-3.12446	3.09992	-20.3399	2.54698e-66	2.63216e-65	139.685
PLAC4	-2.30478	2.08272	-20.3366	2.63841e-66	2.72438e-65	139.65
RP5-867C24.4	-2.96395	3.15988	-20.3265	2.94289e-66	3.03625e-65	139.541
RP5-1024N4.4	2.50037	2.58087	20.3218	3.09785e-66	3.19347e-65	139.489
RP11-492E3.2	-2.82299	2.67313	-20.3124	3.42975e-66	3.53267e-65	139.388
BTBD9-AS1	-2.78563	3.09105	-20.3091	3.55425e-66	3.65787e-65	139.352
RP11-395G23.3	-1.9274	6.6673	-20.3066	3.64911e-66	3.75237e-65	139.326
AC011290.4	-2.85541	2.31735	-20.3008	3.8865e-66	3.99317e-65	139.263
AC008937.2	-2.65364	2.47779	-20.2873	4.49862e-66	4.61826e-65	139.117
RP11-556O9.2	-2.93609	2.43183	-20.2746	5.16168e-66	5.29457e-65	138.979
ZNF503-AS2	-1.36285	6.97439	-20.2579	6.17904e-66	6.33288e-65	138.8
RP11-295P9.8	-2.1213	3.05734	-20.2493	6.77819e-66	6.9412e-65	138.707
XXbac-B135H6.18	-2.43816	4.78009	-20.2476	6.90975e-66	7.07009e-65	138.688
RP11-524O1.4	-2.12503	3.40204	-20.242	7.33564e-66	7.49966e-65	138.628
CTD-2011F17.2	-3.2266	3.18987	-20.2411	7.41118e-66	7.57064e-65	138.618
NEBL-AS1	-3.14528	3.75635	-20.1896	1.2924e-65	1.31912e-64	138.062
AC009501.4	1.34402	4.25363	20.1784	1.45848e-65	1.48741e-64	137.941
CTD-2256P15.1	-2.30439	2.80682	-20.1777	1.4691e-65	1.497e-64	137.934
RP5-1024C24.1	-3.78855	4.14615	-20.1755	1.50515e-65	1.53248e-64	137.91
RP1-232L24.3	-3.48066	2.88234	-20.1738	1.53286e-65	1.55942e-64	137.892
RP11-363E6.4	-2.05559	2.6188	-20.1676	1.63865e-65	1.66567e-64	137.825
CTD-2349P21.6	-3.03046	3.21682	-20.1673	1.64487e-65	1.67062e-64	137.821
RP11-46A10.2	-3.20297	2.81012	-20.1609	1.76154e-65	1.78765e-64	137.753
AC025335.1	-1.13018	6.19427	-20.1475	2.0364e-65	2.0649e-64	137.608
RP11-58E21.3	-2.06506	2.77446	-20.1467	2.05456e-65	2.08161e-64	137.599
AC084117.3	-3.21064	4.26452	-20.1353	2.3232e-65	2.35186e-64	137.476
STXBP5-AS1	1.34284	3.18963	20.1062	3.18078e-65	3.2174e-64	137.162
CTB-113P19.3	-2.62448	3.4751	-20.1051	3.21993e-65	3.25433e-64	137.15
XXYLT1-AS1	-3.01385	2.44593	-20.0847	4.01238e-65	4.05195e-64	136.93
RP11-715J22.2	-2.01802	2.163	-20.0837	4.05633e-65	4.093e-64	136.919
XIAP-AS1	-2.65672	2.47312	-20.0753	4.44391e-65	4.48043e-64	136.828
FTX	1.11758	4.7254	20.0569	5.42155e-65	5.46166e-64	136.63
RP11-166P13.3	-1.59122	5.59789	-20.0542	5.57651e-65	5.6132e-64	136.601
RP11-430B1.1	-3.07165	2.81471	-20.039	6.57145e-65	6.60932e-64	136.437
AC079776.1	-2.86505	3.19674	-20.0359	6.79566e-65	6.82928e-64	136.404
KB-1507C5.3	-2.62729	3.43469	-20.033	7.01498e-65	7.04397e-64	136.372
CTB-131K11.1	-1.11282	6.94597	-20.0301	7.23806e-65	7.26209e-64	136.341
CTD-2034I21.2	-3.15441	2.60446	-20.0109	8.90966e-65	8.92478e-64	136.133
RP11-519G16.5	-3.76038	3.36898	-20.0093	9.06467e-65	9.07273e-64	136.116
RP11-109I13.2	2.08965	1.03472	20.007	9.28809e-65	9.28884e-64	136.092
RP11-57A1.1	-2.86799	2.41715	-20.0007	9.93953e-65	9.93231e-64	136.024
HCP5	-2.23623	6.9469	-19.9972	1.03195e-64	1.03037e-63	135.986
GAS6-AS2	-2.10952	5.76908	-19.9821	1.21535e-64	1.21251e-63	135.823
MATN1-AS1	1.4081	4.59161	19.9813	1.2263e-64	1.2215e-63	135.814
RP11-498P14.3	-2.34961	4.01871	-19.9813	1.22633e-64	1.2215e-63	135.814
HPN-AS1	-2.86202	3.22999	-19.9774	1.27847e-64	1.27241e-63	135.772
RP11-778D9.13	-2.17023	3.75789	-19.9578	1.57998e-64	1.57123e-63	135.561
ZNF205-AS1	-1.13306	4.54712	-19.9512	1.69642e-64	1.68567e-63	135.49
RP11-417L19.4	-2.35202	3.80272	-19.9449	1.81549e-64	1.80254e-63	135.422
RP11-443B20.1	-1.37878	5.09681	-19.9241	2.27247e-64	2.25446e-63	135.198
RP11-314A20.5	-2.49315	2.77142	-19.9205	2.36227e-64	2.34167e-63	135.159
AC008781.7	-2.45312	3.03829	-19.9133	2.55326e-64	2.52897e-63	135.081
LINC00667	1.12499	6.39687	19.9055	2.77944e-64	2.7508e-63	134.996
RP11-342K6.4	-2.04711	4.39416	-19.8848	3.47214e-64	3.43362e-63	134.774
CTC-246B18.8	-2.76347	4.38228	-19.8819	3.58403e-64	3.54145e-63	134.742
AC091729.9	-1.32365	5.89385	-19.8779	3.74217e-64	3.69476e-63	134.699
AC021224.1	1.85415	4.11209	19.8777	3.7505e-64	3.70003e-63	134.697
RP11-16C1.2	-1.72898	2.04985	-19.8757	3.83099e-64	3.77643e-63	134.676
CTD-2026D20.2	-2.43073	3.65094	-19.8686	4.13878e-64	4.0766e-63	134.599
RP11-572M11.1	-2.12299	2.10787	-19.8551	4.7845e-64	4.70887e-63	134.454
RP11-338N10.3	-3.46609	4.28779	-19.8546	4.8131e-64	4.73327e-63	134.448
RP11-626H12.2	-3.0387	2.6093	-19.8472	5.21375e-64	5.1232e-63	134.368
RP11-92G12.3	-2.98955	4.98	-19.8361	5.87779e-64	5.77113e-63	134.248
RP11-239H6.2	-3.03357	2.48938	-19.8328	6.08689e-64	5.97171e-63	134.213
AP000998.2	-3.49396	2.83557	-19.7997	8.70397e-64	8.53251e-63	133.856
HNRNPU-AS1	1.56331	5.98228	19.7947	9.18226e-64	8.99426e-63	133.803
RP11-656D10.3	-1.85131	4.92294	-19.7884	9.82455e-64	9.6158e-63	133.735
RP11-707M3.3	-2.15823	4.54477	-19.788	9.8715e-64	9.65413e-63	133.73
RP11-250B2.5	1.80903	3.70555	19.7789	1.08895e-63	1.06413e-62	133.632
REV3L-IT1	-2.99805	2.80922	-19.7643	1.27499e-63	1.24495e-62	133.475
CELF2-AS1	2.43603	2.0826	19.7634	1.28739e-63	1.25607e-62	133.465
RP11-923I11.6	-2.824	4.29832	-19.7624	1.30171e-63	1.26904e-62	133.454
RP11-533E19.5	-1.55172	3.2598	-19.761	1.32152e-63	1.28734e-62	133.439
AP000432.2	-5.17831	4.27981	-19.7591	1.34797e-63	1.31207e-62	133.419
CTD-2509G16.5	-2.7637	2.29162	-19.7517	1.46109e-63	1.42107e-62	133.338
RP11-489G11.3	1.59677	0.828545	19.7503	1.48201e-63	1.44028e-62	133.324
UBOX5-AS1	-1.86059	2.91602	-19.7474	1.52936e-63	1.48513e-62	133.293
CTD-2540F13.2	-2.22186	4.82243	-19.7424	1.61445e-63	1.56653e-62	133.239
AC000068.9	1.97662	0.372468	19.7362	1.7266e-63	1.67405e-62	133.172
LINC00858	-3.42742	3.16814	-19.7351	1.74658e-63	1.69209e-62	133.16
BOLA3-AS1	-1.29631	5.87263	-19.7344	1.76045e-63	1.7042e-62	133.152
SCARNA15	1.6323	3.11748	19.7326	1.79481e-63	1.73611e-62	133.133
RP11-145A3.1	-2.81945	2.63554	-19.7293	1.85985e-63	1.79761e-62	133.097
RP4-813D12.3	-3.6466	3.07964	-19.7025	2.4831e-63	2.39814e-62	132.809
RP3-466P17.2	1.75285	0.330301	19.6986	2.59033e-63	2.49975e-62	132.766
RP11-10N23.5	-2.73723	2.58311	-19.6974	2.62319e-63	2.52949e-62	132.754
CDIPT-AS1	-2.86355	4.44148	-19.6835	3.04817e-63	2.937e-62	132.604
RP11-923I11.5	-4.05155	3.79526	-19.6804	3.15178e-63	3.03447e-62	132.57
RP11-395N3.1	2.556	1.70195	19.659	3.96656e-63	3.81597e-62	132.341
DHRS4-AS1	-1.12109	7.26057	-19.6508	4.33736e-63	4.16946e-62	132.251
FBXL19-AS1	-1.65693	4.81743	-19.647	4.51624e-63	4.33804e-62	132.211
DHRSX-IT1	-2.18605	2.16955	-19.6203	6.02573e-63	5.78348e-62	131.923
LA16c-358B7.3	1.3999	5.06129	19.6125	6.54947e-63	6.28131e-62	131.84
RP11-152H18.4	-2.54385	2.37677	-19.6045	7.14219e-63	6.84446e-62	131.753
RP3-477O4.14	-2.04668	3.22198	-19.6023	7.3156e-63	7.00523e-62	131.729
AC005037.3	-2.05295	3.4655	-19.6016	7.37185e-63	7.05364e-62	131.721
RP11-91I20.2	-2.87529	2.36436	-19.6009	7.42164e-63	7.09579e-62	131.715
RP11-307C12.12	-1.1547	5.86452	-19.5966	7.77682e-63	7.42966e-62	131.668
RP11-269G24.4	-2.67783	2.52072	-19.5922	8.15356e-63	7.78357e-62	131.621
AC093642.3	2.24395	3.92182	19.5762	9.68517e-63	9.23856e-62	131.449
RP11-143I21.1	-1.76733	1.96007	-19.557	1.19099e-62	1.1352e-61	131.242
CTD-2623N2.5	-3.04107	3.38395	-19.5546	1.22314e-62	1.16494e-61	131.216
RP1-232P20.1	-2.69195	2.5673	-19.5459	1.34342e-62	1.27852e-61	131.122
TRBV11-2	-3.27297	3.01656	-19.5387	1.45172e-62	1.38053e-61	131.044
ALG13-AS1	-3.55904	3.04715	-19.5316	1.56634e-62	1.48838e-61	130.969
CTC-378H22.2	-2.16703	2.28307	-19.5222	1.73393e-62	1.64637e-61	130.867
RP5-940J5.3	-2.6509	3.71298	-19.5165	1.84389e-62	1.74944e-61	130.806
CTD-3224K15.3	-2.79225	2.90382	-19.5002	2.19764e-62	2.08347e-61	130.63
CTD-2189E23.1	-2.84554	3.29107	-19.4955	2.31076e-62	2.18904e-61	130.58
AC090505.6	-2.17083	1.93141	-19.4945	2.33693e-62	2.21214e-61	130.569
RP11-1094M14.11	-1.08547	6.76783	-19.4914	2.41624e-62	2.28547e-61	130.535
RP11-367H1.1	-2.37544	4.01011	-19.4829	2.64673e-62	2.50158e-61	130.444
KB-1732A1.1	-1.86125	3.63272	-19.4809	2.70677e-62	2.55637e-61	130.422
RP11-144G6.12	1.67044	3.40049	19.4691	3.07182e-62	2.89893e-61	130.296
RP11-159F24.5	-2.57327	3.228	-19.4677	3.11897e-62	2.94118e-61	130.28
RP11-7I15.4	-3.81468	3.55265	-19.4582	3.45654e-62	3.25703e-61	130.178
CTD-2292P10.4	-2.02191	2.85593	-19.4541	3.61056e-62	3.39958e-61	130.134
RP11-960L18.1	-2.19555	2.38008	-19.4406	4.17374e-62	3.92686e-61	129.989
CTD-2509G16.2	-2.64638	2.15977	-19.4384	4.2746e-62	4.01871e-61	129.966
SRGAP3-AS3	-2.96984	2.47144	-19.4258	4.89858e-62	4.60185e-61	129.829
AC093627.10	-1.90967	5.46662	-19.4133	5.60051e-62	5.25726e-61	129.696
RP1-50J22.4	-3.29109	2.92972	-19.4029	6.26863e-62	5.87998e-61	129.583
ANKRD44-IT1	-2.35675	2.3257	-19.4016	6.3566e-62	5.95799e-61	129.569
RP11-265N6.1	2.04037	0.38448	19.4001	6.46234e-62	6.05252e-61	129.553
DLG1-AS1	-2.22245	2.20855	-19.3993	6.51839e-62	6.1004e-61	129.544
LINC00885	-3.37329	3.01074	-19.399	6.5361e-62	6.11236e-61	129.541
PRKAR2A-AS1	-1.42336	4.31064	-19.3976	6.63647e-62	6.20155e-61	129.526
CTD-2083E4.6	-2.56398	4.02764	-19.3673	9.19725e-62	8.58803e-61	129.2
RP11-61L19.3	-1.29573	5.2093	-19.3601	9.94049e-62	9.27505e-61	129.122
RP11-178L8.7	-1.951	4.97804	-19.3453	1.16528e-61	1.08645e-60	128.964
RP11-717A5.2	-4.19152	3.40168	-19.3401	1.23258e-61	1.14834e-60	128.908
AC114803.3	-3.75877	3.19755	-19.3394	1.24228e-61	1.1565e-60	128.9
RP11-338E21.2	-3.12724	2.67087	-19.3368	1.27686e-61	1.1878e-60	128.872
RP11-102M11.2	-1.80201	2.1024	-19.3361	1.28676e-61	1.19612e-60	128.865
RP11-48B3.3	-1.8046	2.85114	-19.3352	1.2997e-61	1.20724e-60	128.855
RP11-255G12.3	1.87576	0.500711	19.3347	1.30648e-61	1.21263e-60	128.849
RP11-800A3.2	-3.39751	3.05047	-19.3096	1.7104e-61	1.58634e-60	128.58
RP11-464D20.6	-2.03127	2.66302	-19.2917	2.07464e-61	1.92273e-60	128.387
RP5-1121A15.3	-3.5054	2.86603	-19.2789	2.37996e-61	2.20404e-60	128.25
RP11-20B24.7	-2.15479	4.35587	-19.2773	2.42205e-61	2.24134e-60	128.233
RP11-64K12.4	1.36493	0.257203	19.2703	2.61233e-61	2.41562e-60	128.157
RP5-940J5.6	-1.36414	4.30713	-19.2674	2.69483e-61	2.4882e-60	128.126
RP11-58E21.4	-1.88302	1.75231	-19.2639	2.79895e-61	2.58241e-60	128.088
AC226118.1	-2.73502	2.79062	-19.257	3.01522e-61	2.77988e-60	128.014
RP11-513G11.4	-2.95951	3.03408	-19.2273	4.14644e-61	3.81997e-60	127.696
LINC00854	1.55885	4.12222	19.2269	4.16782e-61	3.83681e-60	127.691
RP11-267M23.4	-1.28172	4.17649	-19.2239	4.3034e-61	3.95868e-60	127.659
CTD-2366F13.1	-1.26874	5.0256	-19.2131	4.83549e-61	4.44485e-60	127.542
RP11-256I23.1	3.15556	2.98927	19.1999	5.56844e-61	5.11479e-60	127.401
TNRC6C-AS1	-1.55492	5.38067	-19.1984	5.66094e-61	5.1959e-60	127.385
RP11-809O17.1	-2.09008	4.87586	-19.1938	5.94776e-61	5.45512e-60	127.335
RP11-554I8.2	-4.14131	3.81269	-19.188	6.33347e-61	5.80459e-60	127.273
RP4-591N18.2	-1.85761	2.76272	-19.1822	6.74121e-61	6.17371e-60	127.21
RP11-367G18.1	-2.79505	2.50167	-19.1662	8.00394e-61	7.32473e-60	127.039
RP11-644N4.1	1.6813	0.316819	19.1607	8.49449e-61	7.76791e-60	126.979
CTB-186G2.1	-3.23946	2.97208	-19.1604	8.51879e-61	7.78439e-60	126.976
RP5-1172N10.2	-1.95894	3.48264	-19.1456	9.98454e-61	9.11706e-60	126.818
AF127577.8	-4.17746	3.48645	-19.1324	1.15111e-60	1.05032e-59	126.676
RP11-516C1.1	-2.49242	2.49242	-19.1288	1.19675e-60	1.09116e-59	126.637
ZFX-AS1	-2.77092	2.61858	-19.128	1.20704e-60	1.09974e-59	126.628
RP11-989E6.10	1.02788	0.496165	19.1099	1.4668e-60	1.33543e-59	126.434
RP4-549L20.3	1.57247	0.296311	19.1086	1.48679e-60	1.35263e-59	126.42
RP11-700H6.1	-2.34592	2.07817	-19.107	1.51255e-60	1.37505e-59	126.403
RP11-711D18.2	-2.55013	2.43094	-19.0971	1.68178e-60	1.52778e-59	126.297
RP1-117B12.4	-2.63117	2.21514	-19.097	1.68422e-60	1.52887e-59	126.296
RP11-553A21.3	-2.42623	3.05309	-19.0816	1.98727e-60	1.80266e-59	126.13
CTD-2196E14.3	-2.47824	2.55193	-19.055	2.64505e-60	2.39757e-59	125.845
CTD-2044J15.1	1.76093	2.07936	19.0529	2.7058e-60	2.45085e-59	125.822
RP11-709D24.6	-2.04744	2.46321	-19.0458	2.92074e-60	2.6436e-59	125.746
LA16c-325D7.2	-2.22831	3.91418	-19.0381	3.17172e-60	2.86867e-59	125.663
RP11-17J14.2	-2.6284	3.01074	-19.0274	3.55966e-60	3.2172e-59	125.548
RP11-1112J20.2	-2.17025	2.01542	-19.027	3.57547e-60	3.22913e-59	125.544
PRMT5-AS1	1.29066	3.65278	19.0136	4.12575e-60	3.72339e-59	125.401
AP001048.4	2.2955	0.465265	19.0025	4.64889e-60	4.19246e-59	125.281
AC093620.5	-1.81297	4.73059	-18.9969	4.93666e-60	4.44874e-59	125.221
RP11-61J19.3	-3.03732	2.89117	-18.9855	5.58421e-60	5.02863e-59	125.098
RP11-932O9.7	2.0423	3.1663	18.9828	5.74789e-60	5.17227e-59	125.069
AP000892.4	-2.56641	2.58007	-18.9787	6.00661e-60	5.40116e-59	125.025
RP4-529N6.1	-3.85514	3.72471	-18.9773	6.09696e-60	5.47842e-59	125.01
RP11-190C22.8	-2.34926	3.31055	-18.969	6.66125e-60	5.98113e-59	124.922
RP11-747H7.3	-1.81087	4.28181	-18.9675	6.7711e-60	6.07536e-59	124.906
ARHGAP26-AS1	-3.36085	2.84162	-18.9662	6.86496e-60	6.15511e-59	124.892
AC072062.1	-2.09079	3.78701	-18.96	7.34246e-60	6.57848e-59	124.825
RP11-359E10.1	-2.32933	3.87037	-18.9525	7.95972e-60	7.12636e-59	124.744
RP11-16E18.3	-1.2342	3.45095	-18.9513	8.062e-60	7.21273e-59	124.731
RP11-169D4.2	-2.49845	3.36943	-18.9488	8.27897e-60	7.4015e-59	124.705
RP11-77H9.6	-2.61346	2.69171	-18.9449	8.63661e-60	7.71566e-59	124.663
RP11-181B11.2	-2.51532	2.18147	-18.9384	9.25847e-60	8.26525e-59	124.593
LINC00665	-1.21501	7.69449	-18.9362	9.47946e-60	8.45644e-59	124.57
AC091729.7	-2.39263	2.46271	-18.9199	1.12975e-59	1.00711e-58	124.394
RP11-254F7.3	2.72297	3.48884	18.9126	1.22101e-59	1.08767e-58	124.317
AC114730.5	-3.04613	3.32135	-18.9121	1.22833e-59	1.09341e-58	124.311
BRWD1-AS1	-2.52635	2.47778	-18.903	1.35448e-59	1.20484e-58	124.213
AC008753.6	-2.79895	3.65925	-18.8981	1.42731e-59	1.26871e-58	124.161
HYI-AS1	-2.01875	3.59981	-18.8964	1.45297e-59	1.29059e-58	124.143
RP11-111E14.1	-2.66684	2.67222	-18.8928	1.50994e-59	1.34023e-58	124.105
RP11-85B7.2	-1.94557	2.15465	-18.8902	1.55366e-59	1.37805e-58	124.076
RP11-44F14.8	-2.79508	2.37533	-18.8843	1.6547e-59	1.46662e-58	124.013
RP11-86H7.7	-2.08788	3.39217	-18.8774	1.78118e-59	1.5776e-58	123.94
AD001527.7	-2.07714	4.54456	-18.8656	2.02188e-59	1.7895e-58	123.813
PVT1	1.59223	6.53999	18.8637	2.06334e-59	1.8249e-58	123.793
DDX26B-AS1	-2.51521	3.36915	-18.8557	2.25003e-59	1.9886e-58	123.706
IL12A-AS1	-2.24266	1.98205	-18.8526	2.32669e-59	2.05489e-58	123.673
AGAP1-IT1	-2.194	3.3836	-18.8378	2.72574e-59	2.40389e-58	123.515
USP12-AS2	-3.04556	3.93517	-18.8331	2.86846e-59	2.52796e-58	123.464
RP11-484D2.4	-3.37986	3.43327	-18.833	2.87052e-59	2.52797e-58	123.463
RP11-73M7.6	1.72287	3.52014	18.8324	2.88868e-59	2.54216e-58	123.457
RP11-797D24.4	1.9185	0.361516	18.8181	3.36692e-59	2.96093e-58	123.304
RP11-74E22.3	-1.64202	5.34784	-18.8153	3.46856e-59	3.04815e-58	123.274
MED4-AS1	-2.48527	3.7353	-18.8083	3.74297e-59	3.28464e-58	123.198
CTD-2189E23.2	-3.72948	3.08268	-18.7888	4.61128e-59	4.04376e-58	122.989
RP11-723O4.9	-1.60365	4.92528	-18.7826	4.92666e-59	4.31574e-58	122.923
DTX2P1-UPK3BP1-PMS2P11	1.23628	4.56849	18.7826	4.9284e-59	4.31574e-58	122.923
LINC01028	1.90502	0.676316	18.763	6.08328e-59	5.3233e-58	122.713
NUTM2A-AS1	1.20391	6.07491	18.7589	6.35661e-59	5.55856e-58	122.669
RP11-136K14.3	-2.58997	2.22613	-18.7543	6.67792e-59	5.83541e-58	122.62
CTC-248O19.1	-2.25475	1.87048	-18.7528	6.78794e-59	5.92737e-58	122.603
RP11-603J24.4	-2.85937	2.38827	-18.737	8.03435e-59	7.01082e-58	122.435
RP5-994D16.9	-1.36299	5.0113	-18.7364	8.09357e-59	7.05753e-58	122.427
CTC-378H22.1	-2.20092	2.23547	-18.7324	8.44452e-59	7.35837e-58	122.385
AC107072.2	-3.14774	2.55459	-18.7174	9.92017e-59	8.63814e-58	122.224
RP11-294J22.6	2.12008	0.399502	18.7118	1.05287e-58	9.16157e-58	122.165
POLR2J4	1.21936	4.887	18.7031	1.15572e-58	1.00495e-57	122.072
FGF12-AS2	-3.18301	2.73594	-18.6951	1.25938e-58	1.09432e-57	121.986
HOXB-AS2	-3.36155	3.41805	-18.6901	1.32969e-58	1.1546e-57	121.932
RP11-295G24.5	-1.66382	4.65033	-18.6774	1.52336e-58	1.32184e-57	121.796
RP5-1092A3.5	-2.89494	2.87639	-18.6764	1.53842e-58	1.33398e-57	121.786
XXbac-B476C20.9	-1.3242	4.26889	-18.6703	1.64254e-58	1.42227e-57	121.721
RP11-13K12.1	-2.71067	4.0862	-18.651	2.02142e-58	1.74912e-57	121.513
RP5-933K21.3	-2.24352	3.27752	-18.6448	2.16024e-58	1.86794e-57	121.447
RP11-894P9.2	-2.48971	2.88058	-18.632	2.47587e-58	2.13937e-57	121.311
RP11-329B9.4	-1.68347	5.26447	-18.6182	2.87154e-58	2.47953e-57	121.163
RP11-550I24.2	-1.31078	4.62689	-18.6177	2.88657e-58	2.49077e-57	121.157
CTC-325H20.4	-1.41509	5.1693	-18.6131	3.03311e-58	2.6154e-57	121.108
SNHG5	1.63362	9.00173	18.5914	3.82819e-58	3.29869e-57	120.875
RP13-463N16.6	-2.88245	3.07138	-18.5897	3.89912e-58	3.35747e-57	120.857
RP11-212P7.2	-1.10498	5.17379	-18.5618	5.25704e-58	4.52361e-57	120.559
RP11-124N2.1	-1.90667	4.41931	-18.5584	5.4496e-58	4.68605e-57	120.523
RP11-421F16.3	-1.17427	6.46561	-18.5563	5.5722e-58	4.78815e-57	120.5
RP13-941N14.1	-1.98723	4.02099	-18.5474	6.13326e-58	5.26661e-57	120.405
RP1-39G22.7	-1.11733	6.78827	-18.5435	6.39239e-58	5.48533e-57	120.363
RP11-195M16.1	-3.16747	2.59665	-18.5314	7.27694e-58	6.24004e-57	120.234
CTD-3193O13.8	-2.74716	3.83118	-18.5277	7.56928e-58	6.48624e-57	120.195
RP11-121A8.1	-1.93031	2.85629	-18.5265	7.67262e-58	6.57025e-57	120.181
RP11-70C1.1	-2.17969	2.30136	-18.5173	8.46673e-58	7.24525e-57	120.083
RP1-118J21.5	-2.79205	2.4494	-18.5017	9.99613e-58	8.5481e-57	119.917
LINC00942	-2.18892	2.39584	-18.4876	1.16262e-57	9.93521e-57	119.766
RP11-357H14.17	-3.66411	3.46271	-18.4858	1.18556e-57	1.01243e-56	119.746
RP11-318K15.2	-2.6912	2.24161	-18.4789	1.27638e-57	1.08923e-56	119.673
AC114763.1	-2.26945	1.98646	-18.4718	1.3772e-57	1.17446e-56	119.597
RP5-1125A11.4	-2.54682	2.15013	-18.4666	1.45621e-57	1.24099e-56	119.541
TMEM161B-AS1	1.12514	5.62775	18.4642	1.49434e-57	1.2726e-56	119.515
RP11-506H20.1	-2.35664	3.58339	-18.451	1.72113e-57	1.46474e-56	119.374
LINC00926	1.50697	3.92458	18.4375	1.98722e-57	1.69002e-56	119.231
RP11-104L21.2	-2.95883	2.93898	-18.4272	2.21837e-57	1.88531e-56	119.121
LINC00115	1.14989	4.96614	18.4171	2.474e-57	2.10112e-56	119.012
HEXA-AS1	-1.61868	2.72787	-18.4168	2.48052e-57	2.10521e-56	119.009
RP11-158I13.2	1.62525	0.671964	18.4164	2.49118e-57	2.11282e-56	119.005
CTD-2192J16.26	-1.96437	4.29377	-18.4096	2.68055e-57	2.27187e-56	118.932
RP11-314N13.3	-1.81441	5.06928	-18.3922	3.22906e-57	2.73488e-56	118.746
RP5-1185I7.1	-3.19627	2.87801	-18.3868	3.42091e-57	2.89539e-56	118.688
RP11-135A1.2	-2.50845	3.56605	-18.3811	3.63264e-57	3.07249e-56	118.628
GK-IT1	-2.99677	2.64838	-18.3758	3.84642e-57	3.25109e-56	118.571
RP1-159A19.4	-3.21115	3.15357	-18.3717	4.01827e-57	3.39403e-56	118.527
AC002429.5	-1.9801	1.82647	-18.3691	4.13097e-57	3.48684e-56	118.5
CTD-2588C8.8	-2.7249	2.45034	-18.3648	4.32477e-57	3.64794e-56	118.454
AC007365.3	-2.33343	3.49038	-18.3561	4.74618e-57	4.00068e-56	118.361
TPTEP1	3.04576	3.63818	18.3534	4.88907e-57	4.11832e-56	118.331
RP5-823G15.5	-3.48577	2.97626	-18.3489	5.12871e-57	4.31724e-56	118.284
RP11-407B7.1	-1.90665	2.73976	-18.3481	5.17181e-57	4.35057e-56	118.275
RP11-70P17.1	-2.0073	4.10414	-18.3379	5.7688e-57	4.84947e-56	118.166
RP11-55L4.2	-3.12162	2.57038	-18.3371	5.81655e-57	4.8863e-56	118.158
RP11-733O18.1	-2.54307	3.47204	-18.3221	6.82824e-57	5.7323e-56	117.998
RP11-331F9.4	-2.12717	2.96475	-18.3194	7.03072e-57	5.89828e-56	117.969
RP11-135A24.4	-2.53704	2.05897	-18.3124	7.57094e-57	6.34719e-56	117.895
CAMTA1-IT1	-3.25062	3.25472	-18.3123	7.58398e-57	6.35382e-56	117.893
RP11-320N21.2	-2.32345	1.93989	-18.3056	8.14552e-57	6.81967e-56	117.822
RP11-160H22.3	-2.84066	2.68198	-18.3055	8.15269e-57	6.82106e-56	117.821
AC007773.2	-1.71207	4.74123	-18.2927	9.34609e-57	7.81426e-56	117.684
ZNF883	-1.9805	5.62809	-18.2917	9.44761e-57	7.89382e-56	117.673
XXbac-BPG252P9.10	-1.89172	4.27254	-18.2586	1.34621e-56	1.12329e-55	117.32
RP11-35G9.5	-1.10145	4.86274	-18.2558	1.3867e-56	1.1563e-55	117.29
RP11-176D17.3	-2.68728	2.52763	-18.2477	1.51177e-56	1.25974e-55	117.204
CTC-444N24.11	-1.06075	6.92502	-18.2465	1.53171e-56	1.27549e-55	117.191
RP11-715J22.6	-2.33795	3.24717	-18.2378	1.68117e-56	1.39902e-55	117.098
RP1-30M3.5	-1.17324	5.14524	-18.2191	2.05331e-56	1.70755e-55	116.898
RP11-122K13.7	-3.45204	4.06115	-18.2178	2.0814e-56	1.72975e-55	116.885
AC007879.7	-2.50959	3.34937	-18.2109	2.24015e-56	1.86043e-55	116.811
RP11-445O16.3	-2.0337	3.37288	-18.2072	2.33131e-56	1.93485e-55	116.771
AC007128.1	-3.09205	2.54244	-18.1996	2.52688e-56	2.09576e-55	116.691
AC007283.5	1.81722	0.342431	18.1859	2.9257e-56	2.42491e-55	116.545
CTD-2207O23.11	1.88909	0.355975	18.1724	3.37791e-56	2.79597e-55	116.401
RP11-35G22.1	-2.63489	3.03157	-18.1703	3.45624e-56	2.8589e-55	116.378
PRR7-AS1	-1.90532	4.04902	-18.1527	4.17124e-56	3.44802e-55	116.19
RP4-548D19.3	2.13134	0.401623	18.1511	4.24304e-56	3.50503e-55	116.173
RP1-67K17.4	-2.72667	2.31506	-18.1429	4.62855e-56	3.82094e-55	116.087
LINC00167	-1.90915	2.3597	-18.1266	5.51164e-56	4.54692e-55	115.912
JARID2-AS1	-2.22964	3.74613	-18.1251	5.59907e-56	4.61597e-55	115.896
RP11-181K3.4	-2.4048	4.05562	-18.123	5.72617e-56	4.71762e-55	115.874
RP11-228B15.4	1.62433	5.98013	18.1129	6.37657e-56	5.24997e-55	115.767
RP11-1094H24.4	-1.79091	3.26443	-18.1069	6.79759e-56	5.59289e-55	115.703
RP11-105N14.1	-1.42581	4.83886	-18.0958	7.65561e-56	6.29467e-55	115.584
GS1-279B7.2	-1.53739	3.85474	-18.0885	8.27236e-56	6.79727e-55	115.507
AC002398.13	-1.46114	5.56919	-18.084	8.6753e-56	7.12364e-55	115.459
RP11-845M18.7	-2.52315	2.06708	-18.0772	9.33293e-56	7.65857e-55	115.386
SPAG5-AS1	1.19739	4.18202	18.0769	9.35621e-56	7.67258e-55	115.384
RP4-724E16.2	-1.65092	4.21598	-18.0758	9.47221e-56	7.76257e-55	115.371
RP11-524F11.2	-2.08833	4.03578	-18.0746	9.59529e-56	7.85824e-55	115.358
RP11-22P6.2	-1.58582	4.41909	-18.0646	1.06714e-55	8.73376e-55	115.252
DGUOK-AS1	-1.3864	5.54593	-18.0601	1.11978e-55	9.15857e-55	115.204
XXbac-BPG55C20.7	-3.54831	4.05241	-18.0593	1.12964e-55	9.23311e-55	115.195
RP11-519G16.3	-2.02159	2.20275	-18.0584	1.13986e-55	9.31047e-55	115.186
RP5-1033H22.2	-2.25889	3.8095	-18.0575	1.15103e-55	9.3955e-55	115.177
RP11-18I14.11	1.59014	0.299641	18.052	1.22067e-55	9.95746e-55	115.118
CTD-3193K9.3	2.56987	2.50661	18.043	1.34339e-55	1.09513e-54	115.022
RP11-428C19.4	-2.57318	2.15791	-18.0365	1.43948e-55	1.17269e-54	114.953
AP000318.2	-2.04407	3.32169	-18.0279	1.5781e-55	1.28477e-54	114.862
RP3-395M20.12	-2.08821	4.65457	-18.0228	1.66708e-55	1.35632e-54	114.807
AC009005.2	-2.1756	5.5846	-18.0208	1.70284e-55	1.38399e-54	114.786
TEX41	2.50568	2.67242	18.0208	1.70332e-55	1.38399e-54	114.785
RP11-977B10.2	-1.35518	3.92649	-18.0131	1.84794e-55	1.50051e-54	114.704
RP11-274J7.2	-2.52902	2.21081	-18.0097	1.91729e-55	1.55581e-54	114.667
RP11-433M22.2	-3.13723	2.56146	-18.0009	2.1045e-55	1.7066e-54	114.574
RP11-354M1.2	-2.33599	1.8958	-17.994	2.26639e-55	1.83668e-54	114.5
WDFY3-AS2	1.15453	4.31161	17.9932	2.28543e-55	1.8509e-54	114.492
MIR155HG	-1.72824	4.65696	-17.9842	2.51437e-55	2.03498e-54	114.396
RP11-96K19.4	-1.51752	2.35234	-17.9796	2.64002e-55	2.13388e-54	114.348
AF186192.6	-2.5235	3.28631	-17.9788	2.66438e-55	2.15217e-54	114.339
RP11-1000B6.3	1.50224	4.46124	17.9775	2.70028e-55	2.17975e-54	114.325
LINC00092	2.28588	3.24367	17.972	2.86349e-55	2.30999e-54	114.267
AP003774.1	-2.24522	2.83288	-17.9422	3.93414e-55	3.17163e-54	113.949
RP11-615I2.1	-2.26942	2.97285	-17.9372	4.14687e-55	3.34095e-54	113.897
RP11-739N20.2	-2.93954	2.92675	-17.9278	4.58717e-55	3.69089e-54	113.796
CTC-498J12.3	-1.96431	2.52066	-17.9125	5.39485e-55	4.33793e-54	113.634
SNAI3-AS1	1.09461	4.26386	17.9048	5.8563e-55	4.70593e-54	113.552
RP11-92K15.1	-2.80606	2.30826	-17.9046	5.87257e-55	4.71568e-54	113.549
IDH1-AS1	-1.66552	4.70116	-17.9045	5.87604e-55	4.71568e-54	113.549
BACH1-IT1	-1.84804	3.19264	-17.8996	6.19191e-55	4.96595e-54	113.496
RP11-74C1.4	-2.54536	2.87381	-17.8877	7.02813e-55	5.63296e-54	113.37
RP11-400N13.3	-3.67463	3.09692	-17.8843	7.28528e-55	5.83529e-54	113.334
RP11-404E16.1	-2.28303	2.87646	-17.8842	7.29691e-55	5.84083e-54	113.333
RP11-338K17.8	-2.87325	2.56846	-17.8795	7.66826e-55	6.13412e-54	113.283
CTD-2620I22.3	-2.10452	1.8923	-17.8788	7.72697e-55	6.17709e-54	113.275
RP11-131L12.2	-2.27647	3.42103	-17.8785	7.75405e-55	6.19474e-54	113.272
RP5-855D21.3	1.44207	5.07059	17.876	7.95848e-55	6.35397e-54	113.246
RP11-523O18.5	2.02589	1.72892	17.8666	8.79625e-55	7.0183e-54	113.146
RP11-458D21.1	-1.75861	4.33146	-17.8581	9.62804e-55	7.67703e-54	113.056
RP5-1142J19.1	-2.75867	3.14819	-17.8545	1.00075e-54	7.97448e-54	113.017
RP11-11N9.4	-2.77493	3.67168	-17.8526	1.02082e-54	8.12915e-54	112.997
CTC-537E7.3	-2.97882	2.76194	-17.8473	1.08085e-54	8.60165e-54	112.94
RP11-336A10.5	-2.82796	2.39402	-17.8421	1.14163e-54	9.07956e-54	112.886
RP11-120K18.2	-2.60873	2.25202	-17.8371	1.20415e-54	9.57062e-54	112.832
RP11-70O5.2	-2.62683	2.18634	-17.8281	1.32589e-54	1.05315e-53	112.736
RP11-150O12.6	-2.71759	4.11499	-17.8231	1.39754e-54	1.10935e-53	112.684
RP4-625H18.2	-2.56531	4.18538	-17.8201	1.44278e-54	1.14452e-53	112.652
RP11-817O13.8	-1.21283	5.02416	-17.8162	1.50473e-54	1.1929e-53	112.61
AF127936.5	-2.46242	3.02312	-17.8145	1.5316e-54	1.21343e-53	112.592
RP11-44F14.2	-2.91876	2.69538	-17.8139	1.5408e-54	1.21994e-53	112.586
AC114730.8	-2.45958	3.14162	-17.7983	1.82054e-54	1.4405e-53	112.42
RP11-399K21.14	-1.38817	5.39821	-17.7956	1.87228e-54	1.4805e-53	112.392
RP11-686D22.5	-2.54034	3.69214	-17.7909	1.96847e-54	1.55556e-53	112.342
LINC00342	1.35111	5.93139	17.7792	2.22951e-54	1.76073e-53	112.217
RP11-507K2.3	-1.51158	4.82303	-17.7768	2.28708e-54	1.80505e-53	112.192
RP11-44I10.3	-2.57778	2.24667	-17.7615	2.69041e-54	2.12201e-53	112.03
AC002306.1	-2.13878	2.151	-17.7444	3.22718e-54	2.54377e-53	111.848
RP11-456H18.2	-2.47872	3.99628	-17.7435	3.2596e-54	2.56769e-53	111.838
AP001439.2	-2.82333	2.37586	-17.7403	3.3707e-54	2.65351e-53	111.804
RP1-102K2.6	-2.55892	2.17409	-17.7089	4.70513e-54	3.69913e-53	111.471
RP11-250B2.6	-1.09868	4.79666	-17.7089	4.70787e-54	3.69913e-53	111.471
RP11-483L5.1	-3.37771	3.58378	-17.7018	5.07334e-54	3.98376e-53	111.396
AC073342.12	-1.93021	3.08037	-17.6969	5.34433e-54	4.1939e-53	111.344
RP11-74M11.2	2.4112	1.03411	17.6966	5.36347e-54	4.20625e-53	111.341
RP11-161H23.9	-1.9244	2.38601	-17.682	6.26127e-54	4.90724e-53	111.186
RP11-243J16.7	-2.87981	2.58314	-17.6788	6.48205e-54	5.07706e-53	111.152
RP11-119K6.6	-2.70093	2.27215	-17.6718	6.97883e-54	5.46271e-53	111.078
RP3-465N24.6	-1.47895	4.15387	-17.6669	7.35156e-54	5.75084e-53	111.026
AC012487.2	-1.34105	4.59909	-17.6648	7.52077e-54	5.87949e-53	111.003
RP11-638I2.4	-2.3074	4.49806	-17.6646	7.53365e-54	5.88584e-53	111.001
RP11-96C23.14	2.36574	1.83396	17.6641	7.57308e-54	5.91292e-53	110.996
AC010761.14	-3.06201	2.54845	-17.6637	7.60418e-54	5.93346e-53	110.992
LINC00707	-3.35313	3.28798	-17.6399	9.79483e-54	7.638e-53	110.739
RP11-306G20.1	-1.72605	2.73086	-17.6383	9.96085e-54	7.76257e-53	110.723
RP4-604K5.3	-2.32167	2.24682	-17.6378	1.00169e-53	7.80135e-53	110.717
AC010524.2	-2.91862	3.99085	-17.6341	1.04145e-53	8.10587e-53	110.678
ADIRF-AS1	1.70758	5.85001	17.6302	1.08594e-53	8.44686e-53	110.636
RP11-79M19.2	1.92585	1.02142	17.6281	1.10972e-53	8.62643e-53	110.615
CTD-2116N20.1	-3.09832	2.89724	-17.5919	1.63093e-53	1.26702e-52	110.23
AC002064.4	-3.07917	2.8688	-17.584	1.77285e-53	1.3764e-52	110.147
RP11-65N13.8	-2.49494	2.07388	-17.5825	1.80212e-53	1.39825e-52	110.131
RP11-367B6.2	-2.66232	2.78055	-17.5761	1.928e-53	1.49498e-52	110.063
RP11-855A2.5	-2.74643	3.01214	-17.5598	2.29189e-53	1.77604e-52	109.89
RP11-616K22.2	-2.29475	2.61681	-17.5501	2.54024e-53	1.96726e-52	109.788
RP11-253A20.1	-2.08337	2.59047	-17.5485	2.5836e-53	1.99959e-52	109.771
RP11-229P13.25	-1.99559	3.51697	-17.5365	2.93383e-53	2.26923e-52	109.644
RP11-23E19.2	-2.65498	2.38511	-17.5282	3.20552e-53	2.47783e-52	109.556
MYCBP2-AS1	1.5259	2.67501	17.527	3.24488e-53	2.50669e-52	109.543
RP11-488L18.10	-1.02292	6.80261	-17.525	3.31571e-53	2.55981e-52	109.522
RP11-137H2.4	-2.54109	3.67362	-17.5238	3.3568e-53	2.58992e-52	109.509
RP4-710M16.2	-2.73538	2.51314	-17.5095	3.90734e-53	3.01281e-52	109.358
RP11-195F19.30	1.70304	2.30583	17.5072	4.00465e-53	3.08417e-52	109.333
AC007292.7	-2.76596	3.541	-17.5072	4.00486e-53	3.08417e-52	109.333
CTD-2331H12.7	-2.06279	3.96768	-17.5065	4.03162e-53	3.10285e-52	109.327
RP11-89H19.1	-1.86723	1.58521	-17.5026	4.20403e-53	3.23155e-52	109.285
RP11-816J6.3	-1.96693	3.53491	-17.5026	4.20406e-53	3.23155e-52	109.285
RP11-16O9.2	-2.49688	2.2005	-17.502	4.23272e-53	3.25156e-52	109.278
RP11-179A7.2	-3.08681	2.68183	-17.497	4.46218e-53	3.42571e-52	109.225
RP11-356M20.3	-2.57008	2.23822	-17.4849	5.07279e-53	3.89207e-52	109.097
RP11-168F9.2	-2.6619	3.88291	-17.4833	5.15535e-53	3.95297e-52	109.081
RP11-44K6.4	-3.24587	2.67716	-17.4823	5.21157e-53	3.9936e-52	109.07
RP11-405F3.5	-2.59722	2.10781	-17.4804	5.31834e-53	4.0729e-52	109.05
NCAM1-AS1	2.68436	2.26386	17.474	5.69426e-53	4.3581e-52	108.982
ENO1-IT1	-2.16457	3.13998	-17.4635	6.35892e-53	4.86379e-52	108.872
CTD-3099C6.11	-1.30342	5.40894	-17.4586	6.69804e-53	5.12001e-52	108.82
RP11-4O1.2	-1.38582	3.71235	-17.4537	7.05612e-53	5.3904e-52	108.768
CTD-3138B18.6	-1.40679	5.04244	-17.4491	7.41423e-53	5.66049e-52	108.718
RP3-333H23.8	-1.94554	1.80715	-17.4469	7.58891e-53	5.79028e-52	108.695
AC007879.2	-2.08394	2.67241	-17.4421	7.9808e-53	6.08554e-52	108.645
GS1-124K5.4	-1.20207	6.61107	-17.4391	8.24023e-53	6.2795e-52	108.613
SOCS2-AS1	1.85468	3.21965	17.4279	9.27244e-53	7.06176e-52	108.495
RP11-452L6.5	-1.12144	5.66229	-17.4184	1.02607e-52	7.80959e-52	108.394
RP11-432J24.5	-3.16723	3.86665	-17.4157	1.05562e-52	8.02959e-52	108.366
HOXB-AS3	-3.53741	4.12757	-17.4095	1.12726e-52	8.56924e-52	108.3
RP11-867G23.1	2.46673	4.0476	17.407	1.15751e-52	8.79383e-52	108.274
RP11-93K22.6	-3.57609	3.05002	-17.4034	1.20237e-52	9.12905e-52	108.236
HLA-DQB1-AS1	-2.86479	4.73603	-17.4019	1.22123e-52	9.26657e-52	108.22
RP11-712B9.2	1.19904	4.12422	17.4018	1.22314e-52	9.27535e-52	108.218
LINC00528	-1.63746	2.57867	-17.3948	1.31698e-52	9.98089e-52	108.145
RP11-554F20.1	-1.78364	2.16694	-17.3934	1.33677e-52	1.01246e-51	108.13
AC010149.4	-2.24509	1.84301	-17.3883	1.41117e-52	1.06816e-51	108.076
CTD-2284J15.1	-1.46971	3.50821	-17.3874	1.42493e-52	1.07781e-51	108.066
RP11-1070N10.6	1.07642	0.311547	17.3873	1.42566e-52	1.07781e-51	108.065
RP5-855D21.1	1.91399	4.75569	17.3766	1.59748e-52	1.20697e-51	107.952
RP11-696N14.1	1.34075	4.03846	17.3298	2.62052e-52	1.97872e-51	107.458
RP4-657D16.3	1.4863	3.70978	17.3178	2.97444e-52	2.2446e-51	107.331
RP11-111M22.3	-1.27663	7.30666	-17.3159	3.03566e-52	2.2894e-51	107.311
CTB-96E2.3	1.91588	0.676051	17.3119	3.16711e-52	2.38708e-51	107.269
RPS6KA2-IT1	-2.59662	2.45478	-17.3062	3.36379e-52	2.53378e-51	107.208
FAM182A	1.87864	2.14296	17.3049	3.41183e-52	2.56841e-51	107.194
ZDHHC20-IT1	-2.38638	3.91518	-17.3048	3.41487e-52	2.56914e-51	107.193
RP11-230B22.1	-1.67741	3.5676	-17.3024	3.50024e-52	2.63176e-51	107.169
RP11-575F12.2	-3.16316	3.56583	-17.2951	3.78312e-52	2.84273e-51	107.091
AC073333.8	-2.13389	2.64004	-17.2919	3.91409e-52	2.93936e-51	107.057
LINC00578	-2.76495	3.34985	-17.2807	4.40256e-52	3.30419e-51	106.94
CTC-523E23.1	-2.39398	3.3036	-17.2778	4.54397e-52	3.40826e-51	106.908
RP11-136H19.1	-2.80091	2.75901	-17.274	4.73044e-52	3.54597e-51	106.868
AC078883.4	-2.45084	2.06101	-17.2711	4.87677e-52	3.65345e-51	106.838
CTD-3137H5.1	-2.44982	2.01801	-17.2678	5.04698e-52	3.77868e-51	106.803
RP11-69I8.3	-2.47432	4.68006	-17.2569	5.6649e-52	4.23876e-51	106.688
RP11-413E1.4	-2.70781	2.22542	-17.2418	6.64417e-52	4.9685e-51	106.529
AC007386.4	-2.17244	2.52159	-17.2326	7.32641e-52	5.47536e-51	106.431
RP11-326I11.3	-1.09162	5.74007	-17.2257	7.87453e-52	5.88145e-51	106.359
RP3-508I15.9	1.07216	5.28628	17.2174	8.59742e-52	6.41751e-51	106.272
LINC00452	-2.1002	2.04643	-17.2167	8.66429e-52	6.46353e-51	106.264
MAFG-AS1	-1.71983	5.24149	-17.2158	8.74251e-52	6.51796e-51	106.255
RP11-383M4.6	-1.43947	1.16822	-17.2138	8.9299e-52	6.65366e-51	106.234
RP11-691H4.4	-2.8985	2.37644	-17.2121	9.0973e-52	6.77432e-51	106.215
RP11-97N19.2	2.32854	0.901832	17.2081	9.48979e-52	7.06234e-51	106.173
RP11-734K21.2	-2.96033	2.56638	-17.1971	1.06601e-51	7.92856e-51	106.057
KB-1507C5.4	-2.27667	4.01527	-17.1887	1.16406e-51	8.65258e-51	105.969
RP11-225B17.2	-1.04026	6.25077	-17.1772	1.31544e-51	9.77198e-51	105.847
LINC00222	1.61459	1.75215	17.1763	1.32788e-51	9.85847e-51	105.838
RP13-270P17.2	-1.22235	4.42017	-17.1715	1.39588e-51	1.03571e-50	105.788
AC005537.2	-2.81281	3.87265	-17.1685	1.44177e-51	1.06912e-50	105.755
AC026471.6	-2.44511	3.88157	-17.1679	1.45032e-51	1.07482e-50	105.75
RP11-430C7.4	-2.28012	4.03876	-17.161	1.56036e-51	1.15567e-50	105.677
RP11-598F7.6	-1.86433	4.10978	-17.159	1.59413e-51	1.17998e-50	105.655
RP4-736L20.3	-2.20779	1.999	-17.1578	1.61307e-51	1.19329e-50	105.643
RP11-651L5.2	-2.69838	2.84558	-17.1519	1.71692e-51	1.26935e-50	105.581
RP5-1165K10.2	1.3737	3.45996	17.1468	1.81198e-51	1.33884e-50	105.527
AC004538.3	1.96217	2.83356	17.1372	2.00574e-51	1.48111e-50	105.426
KB-173C10.2	-2.52188	2.29194	-17.1348	2.0565e-51	1.5177e-50	105.401
AC087491.2	-2.73337	3.18968	-17.1336	2.08353e-51	1.53673e-50	105.388
AC002076.10	-2.76345	3.30263	-17.117	2.48318e-51	1.8304e-50	105.213
RP11-634B7.4	-2.38113	2.08774	-17.1062	2.78275e-51	2.05e-50	105.099
AC010095.5	-2.42883	3.47707	-17.1044	2.83406e-51	2.08656e-50	105.081
RP11-81A22.5	-1.9479	5.2642	-17.0843	3.50445e-51	2.5786e-50	104.869
ZNF252P-AS1	-1.51157	4.48838	-17.0808	3.63564e-51	2.67354e-50	104.832
RP11-496I9.1	-1.78562	5.60774	-17.0793	3.69584e-51	2.7162e-50	104.816
RP11-730K11.1	-1.97847	1.93341	-17.0708	4.04107e-51	2.96816e-50	104.727
RP11-97O12.6	1.34473	3.97975	17.0642	4.33388e-51	3.18135e-50	104.657
RP11-160H22.5	-1.99974	2.37046	-17.0499	5.03622e-51	3.69472e-50	104.507
LINC00659	-3.56555	3.13331	-17.0499	5.03964e-51	3.69504e-50	104.506
RP11-182J1.13	2.02623	2.41899	17.0495	5.05964e-51	3.70751e-50	104.502
RP11-538I12.2	2.02921	0.597361	17.0423	5.45647e-51	3.99593e-50	104.427
RP11-92B11.3	2.34125	1.35014	17.0389	5.65835e-51	4.14132e-50	104.39
RP11-745C15.2	-2.59223	2.25163	-17.036	5.8312e-51	4.2629e-50	104.36
RP11-1090M7.1	1.6805	1.28464	17.036	5.83134e-51	4.2629e-50	104.36
LINC00652	-1.82859	3.22216	-17.0354	5.86709e-51	4.28455e-50	104.354
ACTA2-AS1	2.41187	4.62286	17.0354	5.86788e-51	4.28455e-50	104.354
RP1-40E16.12	-1.48998	4.99352	-17.0286	6.30317e-51	4.59968e-50	104.283
RP11-353N14.5	-1.68838	2.02295	-17.0254	6.51974e-51	4.75492e-50	104.249
HIF1A-AS2	-2.41341	3.46431	-17.0118	7.52648e-51	5.47625e-50	104.106
RP11-91I20.4	-2.24159	2.14139	-17.0094	7.71745e-51	5.61191e-50	104.081
CTD-2291D10.4	-2.44008	4.86805	-16.9928	9.19032e-51	6.67511e-50	103.906
PRKX-AS1	-2.60143	2.2034	-16.9807	1.04418e-50	7.57964e-50	103.779
CTD-3193O13.1	-2.59619	2.87497	-16.9802	1.04991e-50	7.61676e-50	103.773
RP11-62I21.1	-2.86847	2.40156	-16.9775	1.08011e-50	7.83129e-50	103.745
RP11-867G23.12	-2.4987	2.55767	-16.9767	1.08881e-50	7.88975e-50	103.737
RP11-438L19.1	-1.06618	4.46563	-16.971	1.15629e-50	8.37382e-50	103.677
RP11-114M1.1	-2.97187	2.70675	-16.9704	1.16358e-50	8.42171e-50	103.671
RP11-380I10.4	-2.66548	2.28041	-16.9666	1.21114e-50	8.76081e-50	103.631
RP11-121M22.1	-1.48688	3.4773	-16.9656	1.22473e-50	8.85391e-50	103.62
RP4-799P18.2	-2.73078	2.28562	-16.9638	1.24786e-50	9.01585e-50	103.601
AC108676.1	-2.02995	2.87456	-16.9605	1.29172e-50	9.32736e-50	103.566
RP11-831A10.1	-3.78976	3.07563	-16.9552	1.36584e-50	9.85682e-50	103.511
RP3-496C20.1	-1.87101	2.16055	-16.9551	1.36775e-50	9.86486e-50	103.509
RP11-84D1.1	-3.16605	2.72154	-16.9488	1.46063e-50	1.05286e-49	103.444
XXbac-BPGBPG55C20.1	2.87531	2.54286	16.936	1.67255e-50	1.20422e-49	103.309
AC079779.4	2.42039	2.53332	16.9234	1.90947e-50	1.374e-49	103.176
RP11-815M8.1	-4.04319	3.43066	-16.9224	1.92909e-50	1.38731e-49	103.166
RP11-44N11.2	-2.18246	4.35809	-16.9184	2.01341e-50	1.44711e-49	103.123
KB-1608C10.2	1.4232	0.268183	16.9171	2.04036e-50	1.46563e-49	103.11
NAPA-AS1	-1.14016	5.65683	-16.9064	2.28393e-50	1.63964e-49	102.998
RP11-134N1.2	-3.04307	3.78152	-16.9018	2.39708e-50	1.71987e-49	102.949
CTA-268H5.14	2.18268	2.26788	16.8899	2.71555e-50	1.94725e-49	102.825
RP11-278A23.2	-3.12537	2.60228	-16.889	2.74197e-50	1.96505e-49	102.815
AC024592.9	-2.55816	2.21829	-16.8877	2.7808e-50	1.99173e-49	102.801
RP11-1277A3.3	-1.87681	3.94094	-16.8774	3.09747e-50	2.21726e-49	102.693
RP11-506O24.1	-1.75505	2.06481	-16.8769	3.11556e-50	2.22892e-49	102.688
RP11-1084E5.1	-2.37945	2.09152	-16.8571	3.83686e-50	2.74337e-49	102.48
EGOT	-2.35479	3.3087	-16.8557	3.89096e-50	2.78044e-49	102.466
AC008982.2	-2.17398	4.26427	-16.8541	3.95777e-50	2.82655e-49	102.449
RP11-282K24.3	-1.27706	2.35009	-16.8452	4.34576e-50	3.10186e-49	102.355
AC096670.3	-1.75681	2.68478	-16.832	4.99227e-50	3.56127e-49	102.217
RP11-474I11.7	-2.45053	2.32809	-16.8246	5.39529e-50	3.84655e-49	102.139
RP11-160E2.16	1.03645	0.236072	16.8224	5.52114e-50	3.93401e-49	102.116
AC005532.5	-2.18975	2.18361	-16.8124	6.133e-50	4.36747e-49	102.012
WNT5A-AS1	-2.37872	4.50146	-16.8086	6.3872e-50	4.54588e-49	101.971
RP4-613A2.1	-2.34271	2.08487	-16.8074	6.46712e-50	4.60012e-49	101.959
AC084219.3	1.71015	2.51446	16.8001	6.98091e-50	4.96273e-49	101.882
RP11-473O4.4	-2.6027	2.26047	-16.7985	7.09833e-50	5.04332e-49	101.866
RP11-260M19.2	2.49136	2.16083	16.7921	7.59673e-50	5.39433e-49	101.798
RP11-432I5.8	-2.09642	2.55582	-16.7901	7.75526e-50	5.50375e-49	101.777
RP11-347C18.3	-1.44623	4.65	-16.7898	7.78198e-50	5.51955e-49	101.774
CTA-221G9.7	-2.68227	2.96656	-16.7834	8.32026e-50	5.89796e-49	101.707
RP11-146F11.1	-1.01314	5.91185	-16.7815	8.48774e-50	6.01324e-49	101.687
LINC00491	-3.75324	3.39268	-16.7744	9.14139e-50	6.47263e-49	101.613
RP11-175O19.4	-1.01114	5.58869	-16.7734	9.23716e-50	6.5367e-49	101.603
CTD-2090I13.1	-1.53148	1.25174	-16.7551	1.11944e-49	7.91268e-49	101.411
RP13-616I3.1	-2.00689	3.38293	-16.7442	1.25577e-49	8.87132e-49	101.296
RP11-264B17.3	1.20507	3.71413	16.739	1.32582e-49	9.36083e-49	101.242
RP11-798M19.6	1.27469	5.48748	16.7355	1.37568e-49	9.7073e-49	101.205
CTC-339F2.2	-3.23757	3.37955	-16.7354	1.37793e-49	9.71763e-49	101.204
AC093159.1	-2.60847	2.62095	-16.7312	1.43952e-49	1.01463e-48	101.16
AC096649.2	-2.27051	2.78002	-16.7291	1.47189e-49	1.03685e-48	101.138
RP11-296K13.4	-2.4751	2.28454	-16.7226	1.57477e-49	1.10869e-48	101.07
U51244.2	-2.72208	2.23608	-16.7213	1.59765e-49	1.12416e-48	101.056
RP1-153G14.4	-1.58875	3.86452	-16.7159	1.69031e-49	1.18868e-48	101
RAB11B-AS1	-1.02959	6.22451	-16.7157	1.69332e-49	1.19013e-48	100.998
RP11-285E9.6	-2.07743	1.75229	-16.7104	1.78998e-49	1.25735e-48	100.942
MIS18A-AS1	-1.47292	3.97982	-16.6994	2.00836e-49	1.40915e-48	100.827
RP11-689B22.2	-2.49983	2.37675	-16.6936	2.13633e-49	1.49809e-48	100.766
CTA-984G1.5	-1.72605	4.91813	-16.6818	2.41682e-49	1.69383e-48	100.643
RP4-669H2.1	-2.00454	2.95369	-16.6776	2.52436e-49	1.7682e-48	100.599
RP11-503N18.1	-1.99321	2.45157	-16.6724	2.66813e-49	1.86784e-48	100.544
MIR1539	-2.1597	2.58738	-16.6683	2.78439e-49	1.94813e-48	100.501
RP11-923I11.4	-2.40135	2.25711	-16.6672	2.81711e-49	1.96991e-48	100.49
AC004988.1	-1.96289	2.14588	-16.6668	2.82943e-49	1.97741e-48	100.485
RP11-909N17.2	-3.0373	2.64817	-16.6623	2.96519e-49	2.07112e-48	100.439
LINC00677	-2.41478	2.57364	-16.6621	2.97198e-49	2.07469e-48	100.436
RP11-599B13.7	-2.34369	2.5031	-16.6612	2.99835e-49	2.09192e-48	100.427
RP3-475N16.1	-1.12379	5.09872	-16.6504	3.35854e-49	2.34191e-48	100.314
MIR31HG	-3.40919	3.45268	-16.645	3.55365e-49	2.47656e-48	100.258
CTC-428H11.2	1.36473	4.09529	16.6422	3.66213e-49	2.54929e-48	100.228
LINC00987	-1.51175	4.00901	-16.6362	3.8978e-49	2.71183e-48	100.166
RP11-147L13.2	-1.44886	3.88149	-16.6347	3.95874e-49	2.75268e-48	100.15
PWRN3	2.29939	1.02579	16.6245	4.40794e-49	3.06331e-48	100.043
RAMP2-AS1	2.0404	3.69089	16.6182	4.70862e-49	3.27043e-48	99.977
CTA-276F8.2	-2.55903	2.16457	-16.6161	4.81218e-49	3.34049e-48	99.9553
RP11-108K3.1	-3.45814	2.83243	-16.6075	5.26575e-49	3.6533e-48	99.8654
ESRG	-3.833	3.58027	-16.6069	5.29956e-49	3.6747e-48	99.859
RP11-245C17.2	-2.2498	3.15669	-16.6066	5.31316e-49	3.68206e-48	99.8564
RAET1E-AS1	-2.13577	3.50678	-16.5809	6.96102e-49	4.82135e-48	99.5868
AE000661.50	-3.2541	2.67812	-16.5796	7.05618e-49	4.88453e-48	99.5732
CTD-2016O11.1	-3.37287	2.7956	-16.5701	7.78816e-49	5.38522e-48	99.4747
LINC00857	-1.28814	5.5922	-16.5516	9.45752e-49	6.53222e-48	99.2809
RP11-474D1.2	-2.32308	2.08129	-16.5483	9.78667e-49	6.7558e-48	99.2467
RP11-432I5.2	-2.37611	3.32808	-16.5455	1.00805e-48	6.95479e-48	99.2172
CTC-573N18.1	-2.70883	2.45778	-16.5438	1.02604e-48	7.07493e-48	99.1996
RP11-15I11.2	-2.53745	2.10534	-16.5335	1.14261e-48	7.87434e-48	99.0922
MIR137HG	1.41931	0.638329	16.529	1.198e-48	8.25151e-48	99.0449
AC195454.1	-2.46495	2.41506	-16.5229	1.27687e-48	8.78981e-48	98.9813
LEMD1-AS1	2.20113	4.34449	16.5222	1.28659e-48	8.85185e-48	98.9737
AC022182.3	-2.40748	2.90667	-16.5218	1.29213e-48	8.88501e-48	98.9694
AC007796.1	2.61355	2.02987	16.5211	1.30125e-48	8.94278e-48	98.9624
RASAL2-AS1	-1.07545	4.21847	-16.5195	1.32271e-48	9.08517e-48	98.9461
RP11-30L3.2	-2.61484	2.24214	-16.5156	1.37762e-48	9.45714e-48	98.9055
AC010525.4	-1.78603	4.15852	-16.5095	1.46945e-48	1.00819e-47	98.8411
RP11-25I15.3	-2.89409	3.12177	-16.5018	1.59228e-48	1.09186e-47	98.7609
RP11-91K9.1	-2.09765	1.96082	-16.5014	1.59877e-48	1.0957e-47	98.7569
AP000473.8	2.19299	3.92317	16.4949	1.71084e-48	1.17187e-47	98.6893
RP11-390F4.10	-2.72198	2.42852	-16.4875	1.84874e-48	1.26562e-47	98.6119
AF129408.17	1.64333	0.309664	16.4804	1.99222e-48	1.36309e-47	98.5373
CTD-2619J13.13	-2.74029	3.28112	-16.4752	2.10387e-48	1.43869e-47	98.4829
CTB-113I20.2	-1.1768	5.77221	-16.4749	2.10964e-48	1.44184e-47	98.4801
CTC-429P9.5	-1.29918	5.62142	-16.4725	2.16281e-48	1.47736e-47	98.4553
RP1-100J12.1	-1.48813	3.69251	-16.467	2.29095e-48	1.56403e-47	98.3978
RP11-53B2.5	-2.57735	2.50564	-16.4668	2.2966e-48	1.56702e-47	98.3954
RP11-888D10.3	-1.95788	4.44953	-16.4634	2.37929e-48	1.62256e-47	98.3601
RP11-314C16.1	-1.47147	4.9831	-16.4575	2.53072e-48	1.72487e-47	98.2985
CTD-2561B21.10	-2.94489	3.50448	-16.4484	2.78249e-48	1.89543e-47	98.2038
RP11-166D19.1	2.0643	6.88582	16.4374	3.12145e-48	2.12399e-47	98.0891
RP11-146N23.4	-2.5507	2.28796	-16.4325	3.28554e-48	2.23442e-47	98.038
AC005042.4	1.44199	2.92996	16.4274	3.46569e-48	2.35564e-47	97.9847
CTA-212D2.2	-2.29249	3.25953	-16.4212	3.69795e-48	2.51213e-47	97.92
RP11-68L18.1	1.46338	2.0921	16.4203	3.73282e-48	2.53443e-47	97.9106
RP11-148L24.1	2.61175	2.19782	16.4052	4.37018e-48	2.96555e-47	97.7533
LIPE-AS1	1.07798	4.32664	16.3996	4.63079e-48	3.14068e-47	97.6955
AC002511.3	-2.78723	2.65517	-16.3949	4.86379e-48	3.29689e-47	97.6465
RP11-588G21.2	-1.52592	1.29306	-16.392	5.01427e-48	3.39704e-47	97.6161
RP11-932O9.10	-1.95785	3.66536	-16.3913	5.05114e-48	3.42015e-47	97.6087
RP1-150O5.3	-2.54531	3.44671	-16.3792	5.73026e-48	3.87786e-47	97.4828
RP13-638C3.3	-2.53457	3.81891	-16.3724	6.15754e-48	4.16474e-47	97.4111
RP11-302M6.5	-2.20094	2.08139	-16.3577	7.17663e-48	4.85137e-47	97.2582
RP11-284H18.1	-2.37654	1.96142	-16.357	7.2268e-48	4.88262e-47	97.2513
LA16c-349E10.1	2.18172	2.83682	16.3384	8.7768e-48	5.92661e-47	97.0573
KB-1208A12.3	-1.03872	6.95511	-16.3367	8.93641e-48	6.03111e-47	97.0394
CTC-457E21.9	-2.61643	2.39451	-16.3316	9.41958e-48	6.35373e-47	96.9868
AC109642.1	-1.49268	5.00887	-16.3256	1.00255e-47	6.75873e-47	96.9246
CTD-3195I5.4	-2.51634	2.2176	-16.3217	1.0448e-47	7.03973e-47	96.8834
RP11-23I7.1	-2.8902	2.41919	-16.3212	1.04994e-47	7.07054e-47	96.8785
RP11-100E13.1	-2.84728	2.71126	-16.3184	1.08087e-47	7.27488e-47	96.8495
STARD13-AS	1.50848	1.83879	16.3165	1.10262e-47	7.41324e-47	96.8296
DNM3OS	1.62889	5.14114	16.3164	1.10405e-47	7.41882e-47	96.8283
AP000695.6	-2.15679	3.39343	-16.3138	1.13441e-47	7.61871e-47	96.8013
RP11-361D15.2	-2.26277	3.01139	-16.3097	1.18399e-47	7.94737e-47	96.7586
RP3-467K16.4	-1.56038	1.97574	-16.2989	1.32493e-47	8.88861e-47	96.6463
RP11-517P14.2	-1.41774	5.19662	-16.2961	1.36394e-47	9.14534e-47	96.6174
AC010226.4	1.26029	4.75764	16.2935	1.40185e-47	9.39444e-47	96.59
RP11-713P17.3	1.94096	2.69241	16.2919	1.42565e-47	9.54879e-47	96.5732
CTD-2001C12.1	-1.61007	2.02826	-16.2881	1.48348e-47	9.93072e-47	96.5335
RP11-460I13.2	-2.34566	2.19453	-16.2872	1.49683e-47	1.00147e-46	96.5246
RP11-363G2.4	-2.12252	1.76858	-16.2789	1.63177e-47	1.09116e-46	96.4384
AC005281.1	-2.56553	2.14254	-16.2768	1.66762e-47	1.11453e-46	96.4168
UBE2E2-AS1	-2.34221	2.5412	-16.2697	1.79541e-47	1.19865e-46	96.3431
PCCA-AS1	-2.26961	2.09026	-16.2659	1.86807e-47	1.24649e-46	96.3035
CTD-2017D11.1	-1.17675	5.46091	-16.2645	1.89661e-47	1.26485e-46	96.2883
AC016999.2	-2.29982	2.67596	-16.2632	1.92158e-47	1.28081e-46	96.2753
RP11-69L16.4	-2.1546	2.68564	-16.2615	1.95658e-47	1.30344e-46	96.2573
CTD-2514K5.4	2.57609	0.969017	16.2559	2.07499e-47	1.38158e-46	96.1986
RP11-514P8.8	2.30243	1.30289	16.2512	2.17877e-47	1.4499e-46	96.1499
AP001631.9	-3.37077	3.45476	-16.2421	2.39407e-47	1.59232e-46	96.0559
RP11-375N15.2	-2.12954	3.59904	-16.2326	2.64444e-47	1.7579e-46	95.9566
CTD-2571L23.8	-2.59277	2.59408	-16.2246	2.87425e-47	1.90964e-46	95.8735
RP11-1299A16.3	1.48066	1.87715	16.2181	3.07579e-47	2.04136e-46	95.8058
RP11-381O7.3	1.32502	0.72247	16.2153	3.16462e-47	2.09919e-46	95.7774
RP11-119F7.5	-1.27973	4.56816	-16.2131	3.24014e-47	2.14813e-46	95.7539
RP11-109G23.3	-1.4906	1.76609	-16.208	3.41591e-47	2.26345e-46	95.7012
RP11-61K9.2	-2.29849	2.70185	-16.1972	3.82109e-47	2.53058e-46	95.5893
RP11-159F24.3	-1.32328	4.4168	-16.1925	4.01278e-47	2.65469e-46	95.5405
RP4-550H1.4	-2.37461	2.05112	-16.1748	4.82433e-47	3.18988e-46	95.3567
AC091153.4	-2.46657	2.09889	-16.1727	4.93431e-47	3.26085e-46	95.3342
RP11-342M1.3	-1.21232	4.56454	-16.1688	5.13503e-47	3.39169e-46	95.2944
RP11-326C3.10	2.80429	1.48165	16.1681	5.17135e-47	3.41386e-46	95.2873
CTC-436P18.1	-1.80169	2.86921	-16.168	5.17817e-47	3.41654e-46	95.286
RP11-384M15.3	-2.64783	2.9521	-16.1598	5.64097e-47	3.71992e-46	95.2006
RP11-366L20.3	-3.08859	2.55871	-16.1595	5.66062e-47	3.73089e-46	95.1971
AL022341.3	-2.05076	4.39684	-16.1577	5.76608e-47	3.79838e-46	95.1787
AP000240.9	-1.636	4.45573	-16.1573	5.79109e-47	3.81283e-46	95.1744
RP11-865I6.2	-3.47851	2.87149	-16.1544	5.96584e-47	3.92579e-46	95.1447
XXbac-BPG249D20.9	-1.76501	3.39064	-16.1354	7.26644e-47	4.77911e-46	94.9479
RP11-529G21.2	-2.65099	2.28147	-16.1247	8.12154e-47	5.33867e-46	94.8369
RP11-168L22.2	-2.92395	2.39961	-16.1244	8.15035e-47	5.35477e-46	94.8334
RP11-379B18.6	-2.60764	2.36635	-16.122	8.35484e-47	5.48621e-46	94.8086
RP11-298J20.3	-1.89095	2.40383	-16.1071	9.75955e-47	6.40183e-46	94.6535
RP13-753N3.1	-1.80586	3.03267	-16.1038	1.00943e-46	6.61793e-46	94.6199
FAM83C-AS1	-2.42577	2.50341	-16.1027	1.02134e-46	6.69242e-46	94.6082
RP1-224A6.3	-2.33531	2.44796	-16.0853	1.22322e-46	8.00353e-46	94.4282
RP11-379F4.4	1.45434	4.23224	16.0853	1.22336e-46	8.00353e-46	94.4281
AC004510.3	-2.49286	2.12749	-16.08	1.29226e-46	8.44984e-46	94.3734
RP11-428G5.5	-2.64081	3.32429	-16.0771	1.33179e-46	8.70371e-46	94.3433
RP11-316M21.6	-1.47374	3.32335	-16.0751	1.36028e-46	8.88519e-46	94.3222
LINC00176	-2.1573	6.08631	-16.0672	1.47737e-46	9.63985e-46	94.2398
RP6-114E22.1	-4.04059	3.2792	-16.0648	1.51355e-46	9.87071e-46	94.2157
RP11-319E16.1	-2.2212	1.83525	-16.0598	1.59427e-46	1.03917e-45	94.1638
RP11-136I14.5	-3.36698	2.73251	-16.0582	1.6219e-46	1.05662e-45	94.1467
RP11-650L12.2	-2.09379	2.83064	-16.0558	1.66298e-46	1.08281e-45	94.1217
RP11-660L16.2	-1.51581	7.08838	-16.0549	1.67735e-46	1.0916e-45	94.1131
RP11-554E23.4	-2.20426	3.46428	-16.0437	1.88434e-46	1.22566e-45	93.997
RP11-547D24.3	-2.5527	2.17159	-16.0342	2.0802e-46	1.35235e-45	93.8983
RP11-734K21.5	-2.50076	2.55737	-16.0324	2.12007e-46	1.37755e-45	93.8794
AF127936.7	1.40984	2.03881	16.0278	2.22185e-46	1.44292e-45	93.8326
RP4-753P9.3	-2.60413	2.34683	-16.0156	2.52376e-46	1.63813e-45	93.7055
RP11-363J17.1	-2.2765	2.19822	-16.0046	2.82756e-46	1.83436e-45	93.592
RP4-665N4.8	-2.16277	2.74431	-16.0007	2.94376e-46	1.90875e-45	93.5519
RP11-256I23.3	2.73076	2.25361	15.994	3.15739e-46	2.04619e-45	93.482
AC098820.3	-1.24875	4.21855	-15.9804	3.63321e-46	2.35333e-45	93.3419
RP11-324O2.3	1.32626	3.42655	15.9753	3.83104e-46	2.48017e-45	93.289
RP11-411K7.1	-2.68567	2.81034	-15.9677	4.14572e-46	2.68249e-45	93.2102
RP11-495K9.7	1.43551	0.384277	15.9626	4.36893e-46	2.82544e-45	93.1579
RP11-848P1.2	-1.05085	5.05925	-15.9605	4.46824e-46	2.88815e-45	93.1354
RP11-177H13.2	1.14954	2.82801	15.9569	4.63812e-46	2.9964e-45	93.0982
AC011899.9	-1.93033	3.06905	-15.9511	4.92195e-46	3.17811e-45	93.0389
RP4-798A10.4	-2.62465	2.20323	-15.9415	5.44055e-46	3.51114e-45	92.939
CTD-2240H23.2	1.11529	0.210161	15.9408	5.47774e-46	3.5333e-45	92.9322
RP11-1M18.1	-2.53839	2.56532	-15.9398	5.53732e-46	3.56987e-45	92.9214
RP11-77H9.5	1.85138	0.348868	15.9393	5.56442e-46	3.58548e-45	92.9165
CTD-2650P22.1	-2.05793	2.4342	-15.9368	5.70886e-46	3.67664e-45	92.891
RP4-724E13.2	-2.16016	2.43107	-15.9363	5.74285e-46	3.6966e-45	92.885
CTD-2540L5.6	-1.97186	1.69685	-15.9342	5.86705e-46	3.77459e-45	92.8637
RP11-649A18.12	-1.2717	4.48317	-15.9283	6.23692e-46	4.01047e-45	92.8027
TNK2-AS1	-1.48982	2.5665	-15.9278	6.2705e-46	4.02997e-45	92.7973
CTD-2329K10.1	-2.14391	3.07786	-15.9253	6.43108e-46	4.12969e-45	92.7721
RP11-44N11.3	-2.71823	3.94812	-15.9253	6.43233e-46	4.12969e-45	92.7719
RP1-278O22.1	-2.3536	3.75161	-15.9248	6.46409e-46	4.14793e-45	92.767
ENO1-AS1	-2.03563	4.30426	-15.9159	7.09191e-46	4.54844e-45	92.6745
TIPARP-AS1	-1.25476	5.39285	-15.91	7.5389e-46	4.83262e-45	92.6135
RP11-85B7.4	-2.74647	2.22894	-15.908	7.69963e-46	4.9331e-45	92.5925
PSMD5-AS1	1.17093	6.23468	15.8899	9.28277e-46	5.94433e-45	92.4059
RP11-80H5.2	-2.1707	2.36609	-15.8836	9.90742e-46	6.34106e-45	92.3409
RP11-403B2.7	2.19718	2.02393	15.881	1.01742e-45	6.50509e-45	92.3144
TP53TG1	-1.00679	7.24449	-15.8755	1.0777e-45	6.88694e-45	92.2569
CTD-2201E18.3	-1.07656	5.17256	-15.8697	1.14385e-45	7.30591e-45	92.1975
U52111.14	-1.82602	3.17864	-15.8638	1.2156e-45	7.7602e-45	92.1368
AE000662.93	-3.12619	2.93111	-15.8578	1.29372e-45	8.25462e-45	92.0747
RP11-727F15.11	-1.33814	4.82135	-15.8417	1.52897e-45	9.75064e-45	91.908
FAM201A	-2.98031	3.49026	-15.8363	1.61665e-45	1.03045e-44	91.8523
RP11-607P23.1	-2.86458	2.47251	-15.8247	1.8222e-45	1.16087e-44	91.7329
RP11-983P16.4	1.05578	6.39774	15.8206	1.90069e-45	1.20963e-44	91.6908
CTD-2012K14.6	1.3591	3.53129	15.8151	2.01177e-45	1.27967e-44	91.6341
RP11-37N22.1	-2.10369	2.32242	-15.8135	2.04556e-45	1.30049e-44	91.6175
RP11-319E16.2	-2.20766	1.83382	-15.8106	2.10756e-45	1.33922e-44	91.5877
CTD-2035E11.3	-2.42823	2.39751	-15.8066	2.19821e-45	1.39611e-44	91.5457
AF127577.12	-2.49588	2.49786	-15.8029	2.28389e-45	1.44978e-44	91.5076
RP11-382A20.4	-2.03361	1.70759	-15.7992	2.37094e-45	1.50427e-44	91.4702
RP11-104H15.7	1.15965	0.295339	15.7935	2.51472e-45	1.59467e-44	91.4115
RP11-883A18.3	-2.64883	2.41149	-15.7891	2.63339e-45	1.66907e-44	91.3655
MIRLET7DHG	-2.00534	2.53782	-15.782	2.83207e-45	1.79408e-44	91.2929
RP11-732A19.8	1.83085	0.511323	15.7679	3.27765e-45	2.07529e-44	91.1471
HDAC11-AS1	-2.07513	2.62945	-15.7642	3.40671e-45	2.1559e-44	91.1086
LINC00996	-1.92494	2.38735	-15.7637	3.42406e-45	2.16578e-44	91.1035
RP11-161I6.2	-2.36374	1.99034	-15.7633	3.43612e-45	2.17229e-44	91.1
AC009229.6	-2.65724	2.24991	-15.7587	3.60581e-45	2.27725e-44	91.0519
RP11-464F9.22	-1.25443	4.81236	-15.7578	3.63844e-45	2.29669e-44	91.0429
CTC-524C5.2	1.09838	5.60526	15.7567	3.68091e-45	2.32231e-44	91.0314
RP11-466F5.8	-1.27864	3.54957	-15.746	4.10904e-45	2.5911e-44	90.9216
RP11-542K23.9	-3.18157	2.58204	-15.7441	4.19143e-45	2.64171e-44	90.9018
RP11-495P10.8	-2.44088	2.52742	-15.7431	4.23574e-45	2.66828e-44	90.8913
RP5-1061H20.4	-1.55194	4.5675	-15.7387	4.4297e-45	2.78904e-44	90.8466
RP4-635E18.8	1.09319	6.21558	15.7336	4.66794e-45	2.93755e-44	90.7943
RP11-495P10.3	-1.93268	2.17293	-15.7281	4.943e-45	3.10907e-44	90.7372
RP11-283I3.1	-2.96282	2.47197	-15.7251	5.09668e-45	3.20411e-44	90.7067
CTD-2616J11.14	-2.31004	2.01589	-15.7226	5.23417e-45	3.28887e-44	90.6801
CTD-2245F17.3	-1.28413	5.69256	-15.7195	5.39919e-45	3.39084e-44	90.6491
RP11-644C3.1	-2.40556	1.95227	-15.7146	5.68149e-45	3.56633e-44	90.5983
LINC00501	-2.12324	2.62548	-15.7129	5.78431e-45	3.62903e-44	90.5804
LINC00605	-3.10405	3.99153	-15.7083	6.06232e-45	3.80153e-44	90.5336
RP11-439E19.9	-1.30297	2.59969	-15.7072	6.13441e-45	3.84479e-44	90.5218
CTA-363E19.2	1.38429	4.30016	15.7055	6.24139e-45	3.90986e-44	90.5045
RP11-115D19.1	1.76316	0.866713	15.7004	6.58068e-45	4.12032e-44	90.4517
CTD-2021J15.1	-2.50981	2.32358	-15.696	6.88576e-45	4.30916e-44	90.4065
CTD-3065J16.6	-1.77386	3.9748	-15.6943	7.00865e-45	4.38386e-44	90.3888
CTC-550B14.6	-2.03562	2.07968	-15.6902	7.30779e-45	4.56866e-44	90.3471
CTD-2357A8.3	-2.26081	2.25874	-15.683	7.87246e-45	4.9192e-44	90.2729
RP11-159F24.6	-1.79127	4.15254	-15.6779	8.29301e-45	5.17676e-44	90.221
RP13-514E23.1	2.07589	2.31397	15.6663	9.35266e-45	5.83529e-44	90.101
CTD-3064M3.4	-2.11815	2.83255	-15.6659	9.38802e-45	5.8544e-44	90.0972
LINC00443	-2.72586	2.35543	-15.6598	1.00008e-44	6.23339e-44	90.0341
RP11-18A15.1	-3.44929	2.79932	-15.6554	1.04595e-44	6.51603e-44	89.9894
RP13-735L24.1	-1.42514	3.29472	-15.6508	1.09647e-44	6.82734e-44	89.9423
RP11-697H9.2	-2.34444	2.03786	-15.6294	1.36782e-44	8.51265e-44	89.7217
RP11-333E1.2	1.71463	4.33364	15.6279	1.38828e-44	8.63565e-44	89.7069
RP11-148B18.3	-2.6414	2.40715	-15.612	1.63646e-44	1.01692e-43	89.5428
AC079354.5	-2.71568	2.5595	-15.6118	1.63861e-44	1.01775e-43	89.5415
MAGI1-AS1	-2.33182	2.0508	-15.608	1.70475e-44	1.05829e-43	89.502
AC015971.2	1.44401	2.68311	15.5919	2.01283e-44	1.24892e-43	89.3363
AC141928.1	-2.2544	4.6979	-15.5844	2.17302e-44	1.34764e-43	89.2599
RP11-542B15.1	-2.11907	2.36229	-15.5753	2.38613e-44	1.47907e-43	89.1666
RP11-55L4.1	-2.8911	2.34631	-15.5739	2.42159e-44	1.50029e-43	89.1518
RP11-288L9.1	-2.71532	2.76304	-15.5603	2.78419e-44	1.72408e-43	89.0126
RP11-304F15.4	-1.87955	1.7022	-15.5533	2.99317e-44	1.85164e-43	88.9404
RP11-388M20.6	-2.14674	2.25149	-15.552	3.03257e-44	1.87508e-43	88.9274
RP11-473C19.1	-2.43646	1.97734	-15.5427	3.33827e-44	2.06307e-43	88.8316
RP11-64D22.5	-3.32514	2.99989	-15.5323	3.71673e-44	2.29581e-43	88.7244
AC007277.3	-2.0393	1.9116	-15.523	4.08759e-44	2.52364e-43	88.6295
RP11-644K8.1	-2.20317	2.39168	-15.5175	4.32366e-44	2.66805e-43	88.5735
Z83001.1	-1.90444	1.80483	-15.5089	4.7265e-44	2.91373e-43	88.4847
LINC00638	-1.31705	4.86248	-15.5063	4.85479e-44	2.99134e-43	88.4579
ASH1L-IT1	-2.34895	2.22248	-15.5018	5.08196e-44	3.12975e-43	88.4123
RP11-54O7.11	-2.47604	2.75819	-15.5011	5.11797e-44	3.15036e-43	88.4053
AC108463.1	-2.37974	2.3681	-15.4881	5.85318e-44	3.60113e-43	88.2714
CTD-2293H3.2	-2.06708	2.66537	-15.4876	5.87863e-44	3.61499e-43	88.267
RP11-728F11.4	1.8062	4.33079	15.4756	6.65262e-44	4.08689e-43	88.1437
RP11-15A1.2	-2.3982	3.78697	-15.4728	6.84422e-44	4.20251e-43	88.1153
FLG-AS1	2.07851	3.15366	15.4702	7.03372e-44	4.31673e-43	88.0881
RP11-171I2.3	2.72743	2.32799	15.4681	7.18782e-44	4.40694e-43	88.0665
LINC00324	-1.14666	4.8192	-15.4635	7.53557e-44	4.61787e-43	88.0193
RP11-1029J19.5	-2.56485	2.27726	-15.4519	8.48725e-44	5.19849e-43	87.9007
AC097721.2	-1.16317	3.66563	-15.4494	8.70887e-44	5.3316e-43	87.875
FOXP1-IT1	-1.34661	1.77164	-15.4435	9.25051e-44	5.6604e-43	87.8148
RP11-123B3.2	-2.93487	2.59788	-15.4401	9.58045e-44	5.8594e-43	87.7798
RP1-90G24.10	-2.65598	2.77781	-15.4393	9.65358e-44	5.90121e-43	87.7722
RP11-325K4.2	1.6851	4.43356	15.4335	1.02516e-43	6.26366e-43	87.7123
RP11-513G19.1	-1.81213	3.3483	-15.43	1.0625e-43	6.48866e-43	87.6766
RP4-694A7.2	-2.08113	1.81425	-15.4298	1.06456e-43	6.498e-43	87.6746
RP3-523K23.2	-3.28461	3.42236	-15.4262	1.10513e-43	6.74233e-43	87.6373
AC079305.10	-1.44725	4.3401	-15.4064	1.35317e-43	8.25155e-43	87.4353
RP11-963H4.3	2.24351	1.95581	15.3955	1.51396e-43	9.22751e-43	87.3233
RP11-329J18.3	-2.01092	2.27188	-15.391	1.58549e-43	9.65871e-43	87.2773
RP13-131K19.2	-1.27575	4.58296	-15.3803	1.76871e-43	1.07696e-42	87.1682
RP11-434H6.6	-1.38615	4.67669	-15.3802	1.76979e-43	1.07709e-42	87.1676
RP11-800A3.7	-1.2367	4.61824	-15.3793	1.7862e-43	1.08654e-42	87.1584
[truncated: 2,694 more rows]
