# Supplementary material for: Novel LncRNA ZFHX4-AS1 as a Potential Prognostic Biomarker That Affects the Immune Microenvironment in Ovarian Cancer
Source: Front Oncol. 2022 Jul 12;12:945518. doi: 10.3389/fonc.2022.945518 (PMC9315108; doi:10.3389/fonc.2022.945518)
Supplement: Supplementary file 10 [file Table_5.xlsx]

## Sheet: fpkm_lnc_p_Sig
lncRNA	p	adj.p
AC000068.10	0.0449942	0.411408
AC000068.9	0.00468331	0.100885
AC003088.1	0.0397635	0.387406
AC004158.3	0.0406618	0.392897
AC004231.2	0.0127821	0.199417
AC004448.5	0.0353665	0.363416
AC004540.4	0.0342257	0.358547
AC004540.5	0.02652	0.314388
AC004549.6	0.00988762	0.16583
AC004854.4	0.0286724	0.328404
AC005339.2	0.00468331	0.100885
AC005523.2	0.00468331	0.100885
AC005606.15	0.00468331	0.100885
AC005786.7	0.00468331	0.100885
AC005932.1	0.0456483	0.411408
AC005944.2	0.00468331	0.100885
AC006369.2	0.0291657	0.330826
AC007036.5	0.00468331	0.100885
AC007192.6	0.00468331	0.100885
AC007283.5	0.00468331	0.100885
AC007383.4	0.00468331	0.100885
AC007405.6	0.0111625	0.180135
AC007620.3	0.00468331	0.100885
AC009005.2	0.0030959	0.100885
AC010894.3	0.0177777	0.249965
AC011747.3	0.0347015	0.360527
AC012360.4	0.000141476	0.100885
AC015691.13	0.0138575	0.210599
AC016735.2	0.0400915	0.389792
AC016912.3	0.0494241	0.424306
AC017116.11	0.00468331	0.100885
AC018647.3	1.02533e-05	0.0481494
AC026202.3	0.000570447	0.100885
AC053503.4	0.025442	0.307792
AC068831.15	0.00468331	0.100885
AC072062.1	0.0387636	0.382424
AC073934.6	0.0192795	0.265503
AC073957.15	0.0128794	0.19961
AC074391.1	0.0203661	0.274825
AC078941.1	0.00460931	0.100885
AC079305.10	0.0119597	0.188529
AC079767.4	0.019406	0.265687
AC098820.4	0.0386956	0.382424
AC100830.4	0.00468331	0.100885
AC104653.1	0.0367632	0.372873
AC109309.4	0.00294301	0.100885
AC114803.3	0.0205711	0.276797
AC115522.3	0.0305032	0.338636
AC132217.4	0.00468331	0.100885
AC138035.1	0.0019163	0.100885
AC138035.2	0.0288114	0.329193
AC139099.4	0.0326076	0.349663
AC144450.1	0.0489202	0.423767
AC145343.2	0.00438176	0.100885
AF127577.10	0.00468331	0.100885
AF129408.17	0.00468331	0.100885
AF212831.2	0.0391689	0.384672
AJ006995.3	0.0313144	0.341204
AL022341.3	0.0169604	0.244313
ANO1.AS1	0.00468331	0.100885
AP000640.2	0.0262232	0.311757
AP000662.4	0.0282683	0.327773
AP000688.11	0.0218482	0.284775
AP000704.5	0.0468523	0.414836
AP001048.4	0.00249291	0.100885
AP001062.8	0.00468331	0.100885
AP001439.2	0.00827267	0.143352
BSN.AS2	0.0471725	0.414836
C4A.AS1	0.049417	0.424306
C4B.AS1	0.0231701	0.29153
CALML3.AS1	0.0343642	0.358547
CHRM3.AS2	0.0460479	0.411408
CMP21.97G8.1	0.00608997	0.114853
CMP21.97G8.2	0.00644616	0.119333
CTA.384D8.34	0.0455395	0.411408
CTB.113I20.2	0.00114806	0.100885
CTB.138E5.1	0.0450913	0.411408
CTB.171A8.1	0.00993851	0.16609
CTB.191K22.5	0.00468331	0.100885
CTB.31O20.3	0.00468331	0.100885
CTB.31O20.6	0.0050447	0.103903
CTB.43P18.1	0.00468331	0.100885
CTB.50L17.7	0.00468331	0.100885
CTC.232P5.1	0.00659562	0.121463
CTC.246B18.8	0.00575423	0.111597
CTC.325H20.4	0.0209803	0.27862
CTC.425F1.4	0.00468331	0.100885
CTC.497E21.3	0.0443092	0.409641
CTC.501O10.1	0.00884106	0.152079
CTC.508F8.1	0.0174776	0.248711
CTC.510F12.6	0.00468331	0.100885
CTC.518B2.12	0.00468331	0.100885
CTC.564N23.2	0.00468331	0.100885
CTC.573N18.1	0.0081199	0.141751
CTD.2008P7.8	0.014273	0.216213
CTD.2017C7.1	0.043519	0.407858
CTD.2026G6.3	0.00768122	0.136633
CTD.2026K11.1	0.00468331	0.100885
CTD.2033A16.3	0.0339788	0.357767
CTD.2033D15.1	0.00468331	0.100885
CTD.2036P10.3	0.00468331	0.100885
CTD.2083E4.6	0.0464482	0.412327
CTD.2134A5.4	0.0239797	0.29556
CTD.2196E14.3	0.0291648	0.330826
CTD.2199O4.6	0.0280369	0.326703
CTD.2199O4.7	0.00468331	0.100885
CTD.2207O23.11	0.00468331	0.100885
CTD.2240H23.2	0.00468331	0.100885
CTD.2256P15.1	0.0428	0.405219
CTD.2256P15.2	0.0235169	0.293711
CTD.2325A15.5	0.00468331	0.100885
CTD.2331C18.5	0.00468331	0.100885
CTD.2383M3.1	0.0329198	0.351282
CTD.2529O21.2	0.0207161	0.277367
CTD.2531D15.5	0.00468331	0.100885
CTD.2540B15.11	0.00468331	0.100885
CTD.2540B15.13	0.00468331	0.100885
CTD.2541J13.2	0.00468331	0.100885
CTD.2544N14.3	0.00468331	0.100885
CTD.2545M3.8	0.00468331	0.100885
CTD.2583A14.8	0.0220429	0.285162
CTD.2588C8.8	0.00386863	0.100885
CTD.2619J13.23	0.00468331	0.100885
CTD.2620I22.3	0.0112745	0.1809
CTD.2647L4.5	0.00468331	0.100885
CTD.3010D24.3	0.0229826	0.290125
CTD.3035D6.2	0.00101623	0.100885
CTD.3065J16.9	0.0159643	0.23501
CTD.3193O13.11	0.00468331	0.100885
CTD.3193O13.8	0.00476986	0.10176
DDX26B.AS1	0.00377919	0.100885
DDX39B.AS1	0.0194958	0.26614
DNM1P35	0.000857314	0.100885
ENO1.AS1	0.0284357	0.32781
ETV5.AS1	0.0189804	0.263704
FOXN3.AS1	0.040304	0.390243
GS1.114I9.1	0.00468331	0.100885
GS1.393G12.12	0.00468331	0.100885
GYG2.AS1	0.00999062	0.166369
HCG14	0.00558041	0.110572
HCP5	0.0362082	0.368955
HMBOX1.IT1	0.00409472	0.100885
HOXB.AS3	0.00341016	0.100885
IDH1.AS1	0.00394709	0.100885
IGBP1.AS2	0.0488316	0.423767
JARID2.AS1	0.0391325	0.384672
KB.1205A7.2	0.0158708	0.234369
KB.1572G7.3	0.0250383	0.303823
KB.1608C10.2	0.00468331	0.100885
LA16c.390E6.5	0.00468331	0.100885
LAMTOR5.AS1	0.000111052	0.100885
LEMD1.AS1	0.0356492	0.365521
LINC00176	0.0380342	0.381438
LINC00467	0.00302584	0.100885
LINC00582	0.00274022	0.100885
LINC00592	0.0028376	0.100885
LINC00665	0.0119637	0.188529
LINC00996	0.0132955	0.204039
LINC01003	0.0311598	0.341204
LINC01028	0.0392372	0.384672
LINC01068	0.0108433	0.175587
LINC01088	0.0469623	0.414836
LL21NC02.1C16.2	0.0448004	0.411408
MEIS1.AS2	0.012231	0.191456
MEIS1.AS3	0.0471165	0.414836
MIR137HG	0.0261816	0.311757
MIR3179.3	0.000738374	0.100885
MYO16.AS1	0.0175832	0.249459
NALCN.AS1	0.00605281	0.114853
NAV2.AS1	0.00468331	0.100885
PAXIP1.AS1	0.014433	0.217235
PDCD4.AS1	0.0103806	0.169262
RBAKDN	0.013624	0.207723
RNF185.AS1	0.00468331	0.100885
RNU11	0.00468331	0.100885
RP1.117B12.4	0.0342835	0.358547
RP1.153P14.8	0.0481696	0.422024
RP1.167A14.2	0.0486898	0.423767
RP1.202O8.3	0.00468331	0.100885
RP1.223E5.4	0.00468331	0.100885
RP1.228H13.5	0.0200759	0.27169
RP1.232L24.3	0.0421885	0.40186
RP1.261G23.7	0.00468331	0.100885
RP1.278O22.2	0.0357365	0.365618
RP1.28H20.3	0.00280917	0.100885
RP1.290I10.5	0.0284788	0.32781
RP1.30M3.5	0.00788417	0.138667
RP1.315G1.3	0.024844	0.303032
RP1.317E23.7	0.00468331	0.100885
RP1.40E16.9	0.0316591	0.341795
RP1.59D14.1	0.00468331	0.100885
RP11.1006G14.4	0.00468331	0.100885
RP11.1018N14.5	0.00567325	0.111282
RP11.101E7.2	0.029452	0.33167
RP11.1038A11.1	0.0488706	0.423767
RP11.104H15.7	0.0128722	0.19961
RP11.1058N17.1	0.0179102	0.251064
RP11.1081M5.1	0.00720492	0.130132
RP11.1081M5.2	0.00541207	0.109719
RP11.108L7.15	0.0171956	0.246944
RP11.1094M14.11	0.0480034	0.421353
RP11.1094M14.5	0.0239795	0.29556
RP11.109A6.3	0.0259722	0.311757
RP11.10A14.3	0.0344345	0.358547
RP11.10A14.5	0.0436867	0.407858
RP11.10N23.4	0.00468331	0.100885
RP11.111M22.3	0.00399643	0.100885
RP11.113I22.1	0.0134202	0.20528
RP11.1143G9.4	0.00468331	0.100885
RP11.116G8.5	0.00468331	0.100885
RP11.116O18.1	0.0341249	0.358502
RP11.118A3.1	0.00487566	0.10176
RP11.11N7.4	0.00495795	0.10302
RP11.121M22.1	0.0395293	0.386728
RP11.122M14.1	0.00666414	0.122245
RP11.123O10.4	0.0299637	0.334227
RP11.1250I15.3	0.0261057	0.311757
RP11.126K1.6	0.00122613	0.100885
RP11.126O1.5	0.0384343	0.381581
RP11.128L5.1	0.048639	0.423767
RP11.130L8.1	0.00468331	0.100885
RP11.131N11.4	0.00900831	0.153829
RP11.135L13.4	0.00468331	0.100885
RP11.137H2.4	0.0382101	0.381581
RP11.138C9.1	0.00468331	0.100885
RP11.138I1.4	0.00468331	0.100885
RP11.146F11.1	0.00401851	0.100885
RP11.152H18.3	0.00468331	0.100885
RP11.154B12.3	0.0117132	0.185829
RP11.157F20.3	0.0168417	0.24335
RP11.160E2.11	0.011287	0.1809
RP11.160E2.16	0.00764398	0.136487
RP11.160E2.19	0.00329925	0.100885
RP11.165E7.1	0.0217781	0.284775
RP11.166N17.1	0.0208996	0.27862
RP11.166P13.3	0.00549064	0.109719
RP11.167N4.2	0.0191131	0.264765
RP11.16C1.1	0.00245062	0.100885
RP11.16E12.1	0.0470002	0.414836
RP11.16E12.2	0.00684365	0.124084
RP11.16K12.1	0.0337746	0.356907
RP11.173D3.1	0.0027762	0.100885
RP11.173P15.5	0.00468331	0.100885
RP11.178L8.7	0.0226899	0.289693
RP11.17A19.2	0.00468331	0.100885
RP11.17E2.2	0.0308532	0.34091
RP11.182N22.8	0.00121815	0.100885
RP11.18A15.1	0.0447033	0.411408
RP11.18H21.1	0.0316612	0.341795
RP11.18I14.11	0.00468331	0.100885
RP11.196G18.24	0.00468331	0.100885
RP11.196H14.3	0.00468331	0.100885
RP11.19P22.8	0.00468331	0.100885
RP11.20G6.3	0.00468331	0.100885
RP11.20I23.13	0.00147806	0.100885
RP11.211N8.2	0.0219524	0.284775
RP11.225B17.2	0.0186647	0.260087
RP11.227H15.4	0.00634998	0.118803
RP11.23D24.2	0.00584716	0.112075
RP11.242J7.1	0.0459138	0.411408
RP11.244F12.2	0.00468331	0.100885
RP11.247L20.3	0.0314953	0.341575
RP11.24N18.1	0.0013549	0.100885
RP11.255E6.6	0.000637706	0.100885
RP11.255G12.3	0.0026814	0.100885
RP11.256L11.3	0.0102577	0.168699
RP11.256P1.1	0.00468331	0.100885
RP11.25O10.2	0.0161971	0.236953
RP11.265D17.2	0.00468331	0.100885
RP11.265N6.1	0.00468331	0.100885
RP11.265N6.2	0.00468331	0.100885
RP11.268G13.1	0.0256167	0.308451
RP11.269M20.3	0.0379088	0.381198
RP11.272L13.3	0.00260543	0.100885
RP11.27K13.3	0.0168403	0.24335
RP11.27M24.1	0.00468331	0.100885
RP11.286E11.1	0.0326134	0.349663
RP11.288L9.4	0.00909417	0.154733
RP11.290H9.4	0.00679823	0.123738
RP11.290L1.5	0.0414798	0.397529
RP11.293A21.1	0.0281235	0.326901
RP11.294J22.6	0.00468331	0.100885
RP11.295P9.12	0.0353183	0.363416
RP11.301G19.1	0.0167841	0.24335
RP11.303E16.2	0.00318929	0.100885
RP11.303E16.7	0.0293402	0.331366
RP11.306G20.1	0.0217287	0.284775
RP11.307C12.13	0.00421693	0.100885
RP11.311C24.1	0.00468331	0.100885
RP11.312B8.1	0.00235085	0.100885
RP11.316M1.12	0.00468331	0.100885
RP11.318E3.9	0.00599697	0.114479
RP11.320H14.1	0.00543744	0.109719
RP11.323J4.1	0.0210033	0.27862
RP11.326I11.3	0.0013739	0.100885
RP11.326I11.4	0.0192675	0.265503
RP11.334E6.12	0.00468331	0.100885
RP11.334G22.1	0.00217385	0.100885
RP11.337C18.10	0.00202123	0.100885
RP11.337N6.1	0.0498547	0.425668
RP11.342M1.3	0.00608017	0.114853
RP11.343N15.2	0.0362198	0.368955
RP11.34P13.8	0.00468331	0.100885
RP11.350G8.5	0.0331651	0.35236
RP11.351J23.1	0.00471213	0.101042
RP11.352B15.2	0.0313341	0.341204
RP11.353N14.2	0.0260863	0.311757
RP11.360L9.8	0.00468331	0.100885
RP11.362K14.6	0.00468331	0.100885
RP11.362K14.7	0.00468331	0.100885
RP11.368P15.3	0.00468331	0.100885
RP11.370A5.2	0.00624375	0.117283
RP11.371M22.1	0.00504367	0.103903
RP11.373E16.3	0.0410597	0.395927
RP11.373L24.1	0.00468331	0.100885
RP11.375H19.2	0.0311953	0.341204
RP11.376P6.3	0.0457684	0.411408
RP11.379K17.12	0.00468331	0.100885
RP11.385F7.1	0.00549044	0.109719
RP11.386G11.10	0.0113672	0.181565
RP11.388C12.1	0.0103568	0.169262
RP11.391L3.1	0.00468331	0.100885
RP11.3B12.2	0.045809	0.411408
RP11.400F19.8	0.00168641	0.100885
RP11.401F2.3	0.0173458	0.247641
RP11.402D21.2	0.0211395	0.278851
RP11.403A21.3	0.00645453	0.119333
RP11.403B2.7	0.0129854	0.200591
RP11.409I10.2	0.0277085	0.324486
RP11.414H17.5	0.00569715	0.111282
RP11.417F21.2	0.033821	0.356907
RP11.422P24.10	0.0254964	0.307792
RP11.426L16.3	0.0249169	0.303134
RP11.429B14.1	0.0238768	0.29556
RP11.430H10.1	0.0423435	0.402521
RP11.431J24.2	0.0436768	0.407858
RP11.434H6.6	0.00417311	0.100885
RP11.436M15.3	0.0329888	0.351282
RP11.438L19.1	0.0268541	0.316851
RP11.439A17.10	0.0490004	0.423767
RP11.439E19.7	0.00793905	0.139111
RP11.443B7.3	0.000810305	0.100885
RP11.446N19.1	0.0226166	0.289693
RP11.449P15.1	0.00468331	0.100885
RP11.44K6.4	0.00824796	0.143352
RP11.452H21.1	0.0384209	0.381581
RP11.455F5.3	0.00571103	0.111282
RP11.45P15.4	0.0431681	0.407063
RP11.462G12.4	0.00893072	0.153061
RP11.464F9.21	0.0442863	0.409641
RP11.467D18.2	0.0396617	0.387217
RP11.468N14.13	0.00082941	0.100885
RP11.469H8.6	0.0309917	0.341204
RP11.474G23.2	0.00468331	0.100885
RP11.474O21.5	0.0433728	0.407357
RP11.482H16.1	0.00223115	0.100885
RP11.483F11.7	0.0144015	0.217235
RP11.483I13.5	0.00468331	0.100885
RP11.488C13.7	0.00468331	0.100885
RP11.488L18.10	0.0411491	0.395975
RP11.48B3.4	0.00581733	0.11196
RP11.490O24.2	0.0458535	0.411408
RP11.490O6.2	0.0160375	0.235351
RP11.495K9.3	0.00468331	0.100885
RP11.495K9.7	0.00400994	0.100885
RP11.495P10.6	0.00484508	0.10176
RP11.496D24.2	0.00517255	0.106071
RP11.498C9.13	0.00468331	0.100885
RP11.498C9.16	0.00468331	0.100885
RP11.498C9.2	0.00468331	0.100885
RP11.498C9.3	0.00468331	0.100885
RP11.500C11.3	0.0280024	0.326703
RP11.505K9.1	0.000489284	0.100885
RP11.505P4.7	0.0114606	0.182437
RP11.507J18.2	0.0380951	0.381438
RP11.517A5.5	0.000925368	0.100885
RP11.517B11.4	0.0150616	0.223121
RP11.521B24.3	0.00486057	0.10176
RP11.521D12.5	0.0455476	0.411408
RP11.523O18.1	0.00958864	0.162557
RP11.524F11.2	0.0236798	0.294961
RP11.525K10.1	0.000526844	0.100885
RP11.525K10.2	0.00127866	0.100885
RP11.528I4.2	0.0385249	0.381673
RP11.530C5.1	0.049797	0.425668
RP11.539L10.3	0.00577472	0.111597
RP11.53I6.3	0.0440185	0.409329
RP11.543D5.2	0.00468331	0.100885
RP11.547D24.3	0.0232181	0.29153
RP11.548B3.3	0.00468331	0.100885
RP11.552E20.4	0.000939817	0.100885
RP11.553P9.3	0.0302621	0.336755
RP11.557C18.4	0.0493011	0.424306
RP11.560J1.2	0.00245527	0.100885
RP11.565F19.4	0.0402126	0.390161
RP11.565P22.2	0.00228205	0.100885
RP11.567C2.1	0.0200012	0.271461
RP11.568N6.1	0.00375923	0.100885
RP11.56G10.2	0.00468331	0.100885
RP11.573D15.8	0.0321943	0.346753
RP11.573G6.10	0.031042	0.341204
RP11.57A19.5	0.00275349	0.100885
RP11.57G10.8	0.0443138	0.409641
RP11.589M4.1	0.00468331	0.100885
RP11.598F7.3	0.0195956	0.266727
RP11.599B13.3	0.0460993	0.411408
RP11.603J24.17	0.00468331	0.100885
RP11.607P23.1	0.0293544	0.331366
RP11.611O2.5	0.00468331	0.100885
RP11.618K13.2	0.00468331	0.100885
RP11.61I13.3	0.0491846	0.424306
RP11.624G17.3	0.00468331	0.100885
RP11.626G11.3	0.00468331	0.100885
RP11.634H22.1	0.000527829	0.100885
RP11.638I2.6	0.00468331	0.100885
RP11.638I2.9	0.000761561	0.100885
RP11.63A1.1	0.00830353	0.143358
RP11.63L7.5	0.0290566	0.330826
RP11.63M22.2	0.00468331	0.100885
RP11.644N4.1	0.00468331	0.100885
RP11.649E7.5	0.00468331	0.100885
RP11.64D22.5	0.0180491	0.252257
RP11.64K12.4	0.00468331	0.100885
RP11.64P14.7	0.0484147	0.423381
RP11.650L12.2	0.00486396	0.10176
RP11.65N13.8	0.00536135	0.109465
RP11.661A12.12	0.00671691	0.122734
RP11.661A12.7	0.00468331	0.100885
RP11.66N11.8	0.0244615	0.30071
RP11.671J11.4	0.00546182	0.109719
RP11.675F6.3	0.033795	0.356907
RP11.675F6.4	0.0145767	0.217325
RP11.680F20.12	0.00468331	0.100885
RP11.680F8.1	0.0351403	0.363416
RP11.686D22.4	0.0496211	0.425221
RP11.688G15.3	0.00468331	0.100885
RP11.69H14.6	0.0227098	0.289693
RP11.6N17.6	0.00468331	0.100885
RP11.700J17.2	0.00468331	0.100885
RP11.702H23.6	0.00468331	0.100885
RP11.711D18.2	0.036583	0.371848
RP11.71H17.7	0.00468331	0.100885
RP11.723O4.9	0.0378065	0.380986
RP11.731D1.4	0.00326368	0.100885
RP11.732A19.5	0.00468331	0.100885
RP11.732A19.8	0.00644671	0.119333
RP11.742B18.1	0.046149	0.411408
RP11.746M1.1	0.00468331	0.100885
RP11.76P2.4	0.0353317	0.363416
RP11.774O3.3	0.0228251	0.289693
RP11.776A13.1	0.0102743	0.168699
RP11.778D9.13	0.00418384	0.100885
RP11.77H9.5	0.00468331	0.100885
RP11.77H9.8	0.0097683	0.164416
RP11.781M16.2	0.00388794	0.100885
RP11.783K16.5	0.0285621	0.327941
RP11.789C17.3	0.000642782	0.100885
RP11.78A19.3	0.00468331	0.100885
RP11.797D24.4	0.00468331	0.100885
RP11.798G7.6	0.0462385	0.411408
RP11.801F7.1	0.00468331	0.100885
RP11.803B1.8	0.00776603	0.137103
RP11.805J14.5	0.00468331	0.100885
RP11.807H7.2	0.027216	0.320316
RP11.810M2.2	0.00468331	0.100885
RP11.817O13.8	0.00271178	0.100885
RP11.841O20.2	0.00468331	0.100885
RP11.844P9.2	0.0439087	0.409118
RP11.84A19.2	0.0430331	0.406607
RP11.855O10.2	0.0227684	0.289693
RP11.865I6.2	0.0176744	0.249965
RP11.867G23.4	0.00468331	0.100885
RP11.872J21.3	0.0313884	0.341204
RP11.887P2.6	0.0297115	0.332865
RP11.888D10.3	0.00442115	0.100885
RP11.893F2.6	0.0223366	0.288167
RP11.895M11.3	0.00466041	0.100885
RP11.89H19.1	0.0284809	0.32781
RP11.905K4.1	0.0164748	0.240265
RP11.909N17.2	0.0145778	0.217325
RP11.90L20.2	0.0295432	0.331901
RP11.91I8.3	0.00561188	0.110728
RP11.923I11.3	0.00468331	0.100885
RP11.92G12.3	0.041711	0.398307
RP11.932O9.8	0.0177786	0.249965
RP11.95P13.2	0.0120092	0.188613
RP11.96D1.11	0.00426782	0.100885
RP11.96K19.5	0.000941895	0.100885
RP11.97N19.2	0.0448338	0.411408
RP11.982M15.2	0.00468331	0.100885
RP11.98D18.9	0.0426884	0.404979
RP11.98L5.5	0.00776145	0.137103
RP13.188A5.1	0.00122214	0.100885
RP13.262C2.3	0.0096382	0.162809
RP13.270P17.1	0.0101639	0.168656
RP13.270P17.3	0.00468331	0.100885
RP13.452N2.1	0.044949	0.411408
RP13.476E20.1	0.00486025	0.10176
RP13.516M14.4	0.0224789	0.289208
RP3.323P24.3	0.0173497	0.247641
RP3.337H4.8	7.07897e-05	0.100885
RP3.413H6.2	0.00552129	0.109864
RP3.416H24.1	0.0452042	0.411408
RP3.441A12.1	0.00325374	0.100885
RP3.466P17.2	0.00468331	0.100885
RP3.483K16.4	0.0104868	0.170401
RP3.500L14.2	0.000215702	0.100885
RP3.512B11.3	0.0237503	0.295056
RP4.533D7.4	0.0414335	0.397529
RP4.548D19.3	0.00468331	0.100885
RP4.549L20.3	0.00468331	0.100885
RP4.569M23.2	0.0193756	0.265687
RP4.583P15.10	0.00468331	0.100885
RP4.597N16.4	0.0207316	0.277367
RP4.616B8.4	0.0246194	0.301646
RP4.625H18.2	0.0329487	0.351282
RP4.647J21.1	0.0352612	0.363416
RP4.669L17.10	0.0273924	0.321587
RP4.724E16.2	0.0234634	0.293711
RP4.755D9.1	0.0211259	0.278851
RP4.781K5.2	0.00468331	0.100885
RP4.791M13.3	0.0246661	0.301646
RP5.1039K5.17	0.00468331	0.100885
RP5.1050D4.3	0.0265784	0.314388
RP5.1066H13.4	0.0219243	0.284775
RP5.1074L1.1	0.0461331	0.411408
RP5.1120P11.1	0.00230389	0.100885
RP5.1160K1.6	0.00468331	0.100885
RP5.1180E21.5	0.00468331	0.100885
RP5.1186N24.3	0.0148078	0.220056
RP5.860P4.2	0.0433136	0.407357
RP5.884G6.2	0.00185369	0.100885
RP5.968P14.2	0.0462571	0.411408
RP6.65G23.3	0.0102125	0.168699
SCARNA10	0.00468331	0.100885
SLC2A1.AS1	0.037372	0.377788
SOCS2.AS1	0.014566	0.217325
SOS1.IT1	0.0228935	0.289779
TLR8.AS1	0.00743626	0.133796
TMLHE.AS1	0.0374088	0.377788
TRPC7.AS2	0.00443136	0.100885
TSTD3	0.0417307	0.398307
TTC28.AS1	0.0307531	0.340605
U91328.21	0.00150684	0.100885
UBE2E1.AS1	0.0297707	0.332865
USP30.AS1	0.00312927	0.100885
ZBTB11.AS1	0.0383194	0.381581
ZFHX4.AS1	0.021598	0.284101
ZNF205.AS1	0.0132791	0.204039
ZNF503.AS2	0.00755407	0.135397
